# Supplementary material for: Proteomic analysis of human osteoarthritis synovial fluid
Source: Clin Proteomics. 2014 Feb 17;11(1):6. doi: 10.1186/1559-0275-11-6 (PMC3942106; doi:10.1186/1559-0275-11-6)
Supplement: Additional file 1 — Summary of proteins identified from OA synovial fluid by using different fractionation methods. (A) Venn diagram illustrating the number of proteins identified from depleted fraction using three different fractionation methods (SDS-PAGE, SCX, and OFFGEL). (B) Venn diagram illustrating the number of proteins identified from lectin enriched fraction subjected to SDS-PAGE and SCX fractionation. [file 1559-0275-11-6-S1.zip]

Archive with 1 entries (1 files):
- 8087140031049327_add1.eps
