# Supplementary material for: Proteomic analysis of human osteoarthritis synovial fluid
Source: Clin Proteomics. 2014 Feb 17;11(1):6. doi: 10.1186/1559-0275-11-6 (PMC3942106; doi:10.1186/1559-0275-11-6)
Supplement: Additional file 2 — A list of proteins identified in this study. This table lists all the synovial fluid proteins identified in the study along with the protein accession, gene symbol, protein description, coverage, unique peptides, number of peptide spectral matches (PSMs), amino acids, relative abundance, molecular weight and molecular function. [file 1559-0275-11-6-S2.xlsx]

## Sheet: Sheet1
Balakrishnan, et al., 2014. Proteomic analysis of human osteoarthritis synovial fluid
Additional file 2. A complete list of proteins identified from OA synovial fluid
Protein accession	Gene symbol	Protein description	Molecular function	ΣCoverage	Σ# Unique peptides	MW [kDa]	Σ# PSMs	#AA's	PSMs/AAs
gi21071030	A1BG	Alpha-1-B glycoprotein	Molecular function unknown	61.21	22	54.2	1116	495	2.25455	0.0103009
gi66932947	A2M	Alpha-2-macroglobulin	Protease inhibitor activity	77.95	98	163.2	13647	1474	9.25848	0.0423014
gi339895787	ABCB9	ATP-binding cassette, sub-family B (MDR/TAP),member 9	Auxiliary transport protein activity	1.03	1	75.2	9	681	0.0132159	6.03824e-05
gi33667044	ABI3BP	ABI gene family, member 3 (NESH) binding protein	Molecular function unknown	16	12	118.6	47	1075	0.0437209	0.000199758
gi209862778	ABL2	v-abl Abelson murine leukemia viral oncogene homolog 2 (arg, Abelson-related gene)	Protein tyrosine kinase activity	4.06	1	60.8	1	542	0.00184502	8.42977e-06
gi256017257	ACAN	Aggrecan 1 isoform 2	Extracellular matrix structural constituent	9.01	4	261.2	276	2530	0.109091	0.000498429
gi256017259	ACAN	Aggrecan 1 isoform 1	Extracellular matrix structural constituent	8.64	1	250.2	251	2431	0.10325	0.000471741
gi4501881	ACTA1	Actin, alpha 1, skeletal muscle	Structural molecule activity	31.83	1	42	109	377	0.289125	0.00132099
gi4501885	ACTB	Actin, beta	Structural constituent of cytoskeleton	70.67	1	41.7	254	375	0.677333	0.00309469
gi63055057	ACTBL2	Actin, beta-like 2	Molecular function unknown	16.22	1	42	34	376	0.0904255	0.000413148
gi316659409	ACTG1	Actin, gamma 1	Structural constituent of cytoskeleton	70.67	1	41.8	253	375	0.674667	0.00308251
gi223671930	ADAMDEC1	ADAM-like, decysin 1	Metallopeptidase activity	2.3	1	43.5	1	391	0.00255754	1.16853e-05
gi56788359	ADAMTSL4	ADAMTS-like 4	Protein binding	2.28	2	95.1	2	877	0.0022805	1.04195e-05
gi4757760	ADIPOQ	Adiponectin, C1Q and collagen domain containing	Molecular function unknown	31.56	5	26.4	43	244	0.17623	0.000805181
gi53692189	AEBP1	AE binding protein 1	Transcription regulator activity	1.3	1	130.8	1	1158	0.000863558	3.94554e-06
gi4501987	AFM	Afamin	Structural molecule activity	59.93	41	69	557	599	0.929883	0.00424857
gi4557287	AGT	Angiotensinogen (serine (or cysteine) proteinase inhibitor, clade A (alpha-1 antiproteinase, antitrypsin), member 8)	Peptide hormone	52.16	20	53.1	512	485	1.05567	0.00482329
gi156523970	AHSG	Alpha-2-HS-glycoprotein	Defense/immunity protein activity	56.95	21	39.3	1427	367	3.88828	0.0177653
gi21493045	AKAP6	A kinase (PRKA) anchor protein 6	Cytoskeletal anchoring activity	0.3	1	256.6	1	2319	0.00043122	1.97022e-06
gi24497577	AKR1A1	Aldo-keto reductase family 1, member A1 (aldehyde reductase)	Oxidoreductase activity	4.31	1	36.5	1	325	0.00307692	1.40583e-05
gi4502027	ALB	Albumin	Transporter activity	78.98	48	69.3	1895	609	3.11166	0.014217
gi343168772	ALCAM	Activated leukocyte cell adhesion molecule	Cell adhesion molecule activity	1.8	1	61.9	1	555	0.0018018	8.23231e-06
gi4557305	ALDOA	Aldolase A, fructose-bisphosphate	Lyase activity	37.91	9	39.4	23	364	0.0631868	0.000288696
gi40354205	ALDOB	Aldolase B, fructose-bisphosphate	Lyase activity	9.07	2	39.4	5	364	0.0137363	6.27601e-05
gi110349786	ALMS1	Alstrom syndrome 1	Molecular function unknown	0.34	1	460.9	2	4169	0.000479731	2.19186e-06
gi4502067	AMBP	Alpha-1-microglobulin/bikunin precursor	Defense/immunity protein activity	54.26	17	39	552	352	1.56818	0.00716492
gi56549662	AMY1B	Amylase, alpha 1B; salivary	Amylase activity	5.28	2	57.7	2	511	0.00391389	1.78823e-05
gi4557313	ANG	Angiogenin, ribonuclease, RNase A family, 5	Ribonuclease activity	10.88	1	16.5	1	147	0.00680272	3.10812e-05
gi6912236	ANGPTL2	Angiopoietin-like 2	Molecular function unknown	6.29	3	57.1	3	493	0.00608519	2.78028e-05
gi6912604	ANP32C	Acidic (leucine-rich) nuclear phosphoprotein 32 family, member C	Molecular function unknown	2.56	1	26.7	3	234	0.0128205	5.85761e-05
gi157266300	ANPEP	Alanyl (membrane) aminopeptidase	Metallopeptidase activity	9.93	8	109.5	29	967	0.0299897	0.000137021
gi209862831	ANXA2	Annexin A2	Calcium ion binding	4.13	1	38.6	1	339	0.00294985	1.34777e-05
gi4502119	AOC3	Amine oxidase, copper containing 3 (vascular adhesion protein 1)	Cell adhesion molecule activity	2.49	1	84.6	2	763	0.00262123	1.19762e-05
gi71773480	AOX1	Aldehyde oxidase 1	Catalytic activity	1.35	1	147.8	1	1338	0.000747384	3.41475e-06
gi4502133	APCS	Amyloid P component, serum	Binding	36.77	11	25.4	154	223	0.690583	0.00315523
gi4557321	APOA1	Apolipoprotein A-I	Transporter activity	89.89	46	30.8	3189	267	11.9438	0.0545705
gi4502149	APOA2	Apolipoprotein A-II	Transporter activity	69	9	11.2	189	189	1	0.00456893
gi71773110	APOA4	Apolipoprotein A-IV	Transporter activity	79.8	49	45.3	1608	396	4.06061	0.0185526
gi105990532	APOB	Apolipoprotein B (including Ag(x) antigen)	Transporter activity	66.64	320	515.2	6764	4563	1.48236	0.0067728
gi4502157	APOC1	Apolipoprotein C-I	Transporter activity	26.51	4	9.3	53	83	0.638554	0.00291751
gi32130518	APOC2	Apolipoprotein C-II	Transporter activity	49.5	4	11.3	42	101	0.415842	0.00189995
gi4557323	APOC3	Apolipoprotein C-III	Transporter activity	37.37	4	10.8	58	99	0.585859	0.00267675
gi4502161	APOC4	Apolipoprotein C-IV	Transporter activity	33.86	5	14.5	28	127	0.220472	0.00100732
gi4502163	APOD	Apolipoprotein D	Transporter activity	39.15	11	21.3	284	189	1.50265	0.00686549
gi4557325	APOE	Apolipoprotein E	Transporter activity	73.5	28	36.1	495	317	1.56151	0.00713446
gi4502165	APOF	Apolipoprotein F	Transporter activity	19.02	4	35.4	28	28	1	0.00456893
gi153266841	APOH	Apolipoprotein H (beta-2-glycoprotein I)	Transporter activity	73.04	23	38.3	590	345	1.71014	0.00781354
gi211938442	APOL1	Apolipoprotein L, 1	Lipid transporter activity	35.79	15	42.1	100	380	0.263158	0.00120235
gi22035648	APOL3	Apolipoprotein L, 3	Lipid transporter activity	3.96	1	21.6	1	202	0.0049505	2.26185e-05
gi22091452	APOM	Apolipoprotein M	Transporter activity	70.21	13	21.2	106	188	0.56383	0.0025761
gi56676393	ARHGDIB	Rho GDP dissociation inhibitor (GDI) beta	Receptor signaling complex scaffold activity	4.48	1	23	1	201	0.00497512	2.2731e-05
gi148762963	ARMC2	Armadillo repeat containing 2	Molecular function unknown	1.15	1	96.8	3	867	0.00346021	1.58095e-05
gi18426875	ASGR2	Asialoglycoprotein receptor 2	Receptor activity	11.85	2	32.5	5	287	0.0174216	7.95982e-05
gi301069322	ASPN	Asporin (LRR class 1)	Extracellular matrix structural constituent	14.51	4	43.3	9	379	0.0237467	0.000108497
gi155030185	ASUN	Asunder, spermatogenesis regulator homolog (Drosphila)	Molecular function unknown	2.27	1	80.2	1	706	0.00141643	6.47158e-06
gi62632750	ATP11B	ATPase, Class VI, type 11B	ATPase activity	1.44	1	134.1	1	1177	0.000849618	3.88185e-06
gi66730421	ATP13A5	ATPase type 13A5	Molecular function unknown	0.82	1	137.2	1	1218	0.000821018	3.75118e-06
gi237681111	ATP1A1	ATPase, Na+/K+ transporting, alpha 1polypeptide	ATPase activity	4.74	4	109.5	7	992	0.00705645	3.22405e-05
gi28373113	ATP2A3	ATPase, Ca++ transporting, ubiquitous	ATPase activity	4.31	3	109.1	5	998	0.00501002	2.28905e-05
gi4757810	ATP5A1	ATP synthase, H+ transporting, mitochondrialF1 complex, alpha subunit, isoform 1, cardiac muscle	Transporter activity	6.87	3	59.7	13	553	0.0235081	0.000107407
gi32189394	ATP5B	ATP synthase, H+ transporting, mitochondrial F1complex, beta polypeptide	Transporter activity	2.65	1	56.5	10	529	0.0189036	8.63693e-05
gi21450863	ATRN	Attractin	Defense/immunity protein activity	29.8	30	141.3	269	1272	0.211478	0.000966229
gi27262651	ATXN2L	Ataxin 2-like	Molecular function unknown	0.77	1	110.3	1	1044	0.000957854	4.37637e-06
gi211971080	ATXN7L1	Ataxin 7-like 1	-	2.57	1	77.8	1	738	0.00135501	6.19097e-06
gi21536468	AXL	AXL receptor tyrosine kinase	Transmembrane receptor protein tyrosine kinase activity	2.6	2	97.3	3	885	0.00338983	1.54879e-05
gi4502337	AZGP1	Alpha-2-glycoprotein 1, zinc	Cell adhesion molecule activity	61.74	25	34.2	549	298	1.84228	0.00841726
gi4757826	B2M	Beta-2-microglobulin	MHC class I and MHC class II receptor activity	47.9	6	13.7	34	119	0.285714	0.00130541
gi4502343	B3GALNT1	UDP-Gal:betaGlcNAc beta1,3-galactosyltransferase, polypeptide 3	Galactosyltransferase activity	3.32	1	39.5	1	331	0.00302115	1.38034e-05
gi9845238	B3GNT2	UDP-GlcNAc:betaGalbeta-1,3-N-acetylglucosaminyl transferase 1	Transferase activity	3.78	1	46	1	397	0.00251889	1.15087e-05
gi4757828	B4GALT5	UDP-Gal:betaGlcNAc beta 1,4-galactosyltransferase, polypeptide 5	Galactosyltransferase activity	2.06	1	45.1	3	388	0.00773196	3.53268e-05
gi4557351	BCHE	Butyrylcholinesterase	Hydrolase activity	31.56	18	68.4	73	602	0.121262	0.00055404
gi4502403	BGN	Biglycan	Extracellular matrix structural constituent	2.99	1	41.6	1	368	0.00271739	1.24156e-05
gi4557367	BLMH	Bleomycin hydrolase	Hydrolase activity	6.81	2	52.5	2	455	0.0043956	2.00832e-05
gi10835091	BMP5	Bone morphogenetic protein 5	Receptor binding	1.54	1	51.7	1	454	0.00220264	1.00637e-05
gi87299628	BOD1L1	Biorientation of chromosomes in cell division 1-like 1	Molecular function unknown	0.33	1	330.3	1	3051	0.000327761	1.49752e-06
gi168229159	BST1	Bone marrow stromal cell antigen 1	Hydrolase activity	7.86	2	35.7	5	318	0.0157233	7.18386e-05
gi4557373	BTD	Biotinidase	Hydrolase activity	24.49	11	61.1	97	543	0.178637	0.000816182
gi301172774	C10orf81	Chromosome 10 open reading frame 81	Molecular function unknown	1.37	1	41	2	366	0.00546448	2.49669e-05
gi292781435	C12orf51	Chromosome 12 open reading frame 51	Molecular function unknown	0.4	1	466	1	4246	0.000235516	1.07606e-06
gi254692913	C1orf129	Chromosome 1 open reading frame 129	Transcription regulator activity	0.81	1	98.3	1	861	0.00116144	5.30654e-06
gi7705753	C1QA	Complement component 1, q subcomponent, alphapolypeptide	Complement activity	28.98	5	26	32	245	0.130612	0.000596759
gi87298828	C1QB	Complement component 1, q subcomponent, betapolypeptide	Complement activity	37.15	9	26.7	115	253	0.454545	0.00207679
gi166235903	C1QC	Complement component 1, q subcomponent, gammapolypeptide	Complement activity	27.76	7	25.8	118	245	0.481633	0.00220055
gi66347875	C1R	Complement component 1, r subcomponent	Complement activity	59.57	29	80.1	512	705	0.726241	0.00331815
gi289547636	C1RL	Complement component 1, r subcomponent-like	Serine-type peptidase activity	20.33	8	53.5	121	487	0.24846	0.0011352
gi41393602	C1S	Complement component 1, s subcomponent	Complement activity	49.85	29	76.6	428	688	0.622093	0.0028423
gi14550407	C2	Complement component 2	Complement activity	58.51	38	83.2	437	752	0.581117	0.00265509
gi24308201	C20orf3	Chromosome 20 open reading frame 3	Molecular function unknown	34.38	11	46.5	26	416	0.0625	0.000285558
gi115298678	C3	Complement component 3	Complement activity	88.94	169	187	11751	1663	7.06615	0.0322848
gi67190748	C4A	Complement component 4A	Complement activity	72.42	4	192.7	4855	1744	2.78383	0.0127191
gi178557739	C4B	Complement component 4B	Complement activity	72.76	5	192.6	5060	1744	2.90138	0.0132562
gi4502503	C4BPA	Complement component 4 binding protein, alpha	Complement activity	63.15	33	67	856	597	1.43384	0.0065511
gi62912462	C4BPB	Complement component 4 binding protein, beta	Complement activity	27.89	6	28.3	33	251	0.131474	0.000600697
gi38016947	C5	Complement component 5	Complement activity	57.16	89	188.2	1156	1676	0.689737	0.00315137
gi169636415	C6	Complement component 6	Complement activity	53.21	46	104.7	286	934	0.30621	0.00139905
gi256574805	C6orf132	Chromosome 6 open reading frame 132	-	0.76	1	124	2	1188	0.0016835	7.69181e-06
gi45580688	C7	Complement component 7	Complement activity	62.99	47	93.5	448	843	0.531435	0.00242809
gi4557389	C8A	Complement component 8, alpha polypeptide	Complement activity	41.44	19	65.1	189	584	0.32363	0.00147864
gi4557391	C8B	Complement component 8, beta polypeptide	Complement activity	53.47	25	66.9	320	591	0.541455	0.00247387
gi166197660	C8G	Complement component 8, gamma polypeptide	Complement activity	54.95	10	22.3	129	202	0.638614	0.00291778
gi4502511	C9	Complement component 9	Complement activity	53.85	29	63.1	741	559	1.32558	0.00605649
gi148762978	C9orf172	Chromosome 9 open reading frame 172	Molecular function unknown	0.61	1	106.6	5	976	0.00512295	2.34064e-05
gi4502517	CA1	Carbonic anhydrase I	Catalytic activity	8.05	2	28.9	3	261	0.0114943	5.25165e-05
gi70167127	CA6	Carbonic anhydrase VI	Catalytic activity	2.92	1	35.3	1	308	0.00324675	1.48342e-05
gi58218968	CALM3	Calmodulin 3 (phosphorylase kinase, delta)	Calcium ion binding	20.13	2	16.8	5	149	0.033557	0.00015332
gi39753970	CAMP	Cathelicidin antimicrobial peptide	Defense/immunity protein activity	5.29	1	19.3	3	170	0.0176471	8.06283e-05
gi63252913	CAPG	Capping protein (actin filament), gelsolin-like	Cytoskeletal protein binding	3.74	1	38.5	1	348	0.00287356	1.31291e-05
gi51093861	CARD10	Caspase recruitment domain family, member 10	Receptor signaling complex scaffold activity	1.36	1	115.9	2	1032	0.00193798	8.85452e-06
gi4557014	CAT	Catalase	Oxidoreductase activity	3.8	2	59.7	2	527	0.00379507	1.73394e-05
gi227430303	CD109	CD109 antigen (Gov platelet alloantigens)	Molecular function unknown	5.19	5	152.6	7	1368	0.00511696	2.3379e-05
gi4557417	CD14	CD14 antigen	Receptor activity	45.6	13	40.1	131	375	0.349333	0.00159608
gi344179112	CD163	CD163 antigen	Receptor activity	27.12	22	121.5	77	1121	0.0686887	0.000313834
gi9966885	CD248	CD248 antigen, endosialin	Receptor activity	1.98	2	80.8	3	757	0.00396301	1.81067e-05
gi321400142	CD44	CD44 antigen (homing function and Indian bloodgroup system)	Receptor activity	10.54	3	32.1	44	294	0.14966	0.000683786
gi10835143	CD55	Decay accelerating factor for complement (CD55,Cromer blood group system)	Complement activity	3.15	1	41.4	3	381	0.00787402	3.59759e-05
gi5174411	CD5L	CD5 antigen-like (scavenger receptor cysteinerich family)	Defense/immunity protein activity	18.16	5	38.1	9	347	0.0259366	0.000118503
gi296434290	CD84	CD84 antigen (leukocyte antigen)	Molecular function unknown	8.09	1	30.5	1	272	0.00367647	1.67976e-05
gi88758613	CD93	Complement component 1, q subcomponent,receptor 1	Complement activity	9.82	5	68.5	8	652	0.0122699	5.60605e-05
gi4502719	CDH13	Cadherin 13, H-cadherin (heart)	Cell adhesion molecule activity	6.73	4	78.2	6	713	0.00841515	3.84483e-05
gi166362713	CDH5	Cadherin 5, type 2, VE-cadherin (vascular epithelium)	Cell adhesion molecule activity	13.78	10	87.5	49	784	0.0625	0.000285558
gi256542306	CDK5	Cyclin-dependent kinase 5	Protein serine/threonine kinase activity	3.46	1	29.5	1	260	0.00384615	1.75728e-05
gi189217881	CEACAM19	Carcinoembryonic antigen-related cell adhesion molecule 19	Molecular function unknown	1.67	1	32.5	1	299	0.00334448	1.52807e-05
gi29029550	CECR1	Cat eye syndrome chromosome region, candidate 1	Deaminase activity	5.28	2	58.9	3	511	0.00587084	2.68235e-05
gi7656967	CELSR1	Cadherin, EGF LAG seven-pass G-type receptor 1(flamingo homolog, Drosophila)	G-protein coupled receptor activity	0.53	1	329.3	1	3014	0.000331785	1.5159e-06
gi169636439	CETP	Cholesteryl ester transfer protein, plasma	Transporter activity	3.04	1	54.7	2	493	0.0040568	1.85352e-05
gi67782358	CFB	B-factor, properdin	Complement activity	66.75	55	85.5	1066	764	1.39529	0.00637498
gi42544239	CFD	D component of complement (adipsin)	Serine-type peptidase activity	57.31	13	27	177	253	0.699605	0.00319645
gi62739186	CFH	Complement factor H	Complement binding	72.46	69	139	2421	1231	1.96669	0.00898569
gi118442839	CFHR1	Complement factor H-related 1	Complement activity	54.24	3	37.6	303	330	0.918182	0.00419511
gi5031695	CFHR2	Complement factor H-related 2	Molecular function unknown	38.89	4	30.6	137	270	0.507407	0.00231831
gi54792787	CFHR3	Complement factor H-related 3	Complement activity	13.33	2	37.3	86	330	0.260606	0.00119069
gi320089550	CFHR4	Complement factor H-related 4	Transporter activity	13	4	65.2	13	577	0.0225303	0.00010294
gi13540563	CFHR5	Complement factor H-related 5	Complement binding	7.03	2	64.4	21	569	0.0369069	0.000168625
gi119392081	CFI	I factor (complement)	Complement activity	53.34	31	65.7	414	583	0.71012	0.00324449
gi5031635	CFL1	Cofilin 1 (non-muscle)	Cytoskeletal protein binding	13.86	2	18.5	2	166	0.0120482	5.50474e-05
gi223671861	CFP	Properdin P factor, complement	Complement activity	19.62	6	51.2	27	469	0.0575693	0.00026303
gi153251229	CHAD	Chondroadherin	Extracellular matrix structural constituent	25.07	7	40.5	17	359	0.0473538	0.000216356
gi144226251	CHI3L1	Chitinase 3-like 1 (cartilage glycoprotein-39)	Extracellular matrix structural constituent	61.88	21	42.6	156	383	0.407311	0.00186098
gi68533253	CHI3L2	Chitinase 3-like 2	Molecular function unknown	29.21	8	42.5	14	380	0.0368421	0.000168329
gi27894376	CHL1	Cell adhesion molecule with homology to L1CAM(close homolog of L1)	Cell adhesion molecule activity	3.1	3	136.6	7	1224	0.00571895	2.61295e-05
gi192449445	CILP	Cartilage intermediate layer protein, nucleotidepyrophosphohydrolase	Extracellular matrix structural constituent	7.01	6	132.5	20	1184	0.0168919	7.71779e-05
gi145699139	CILP2	Cartilage intermediate layer protein 2	Molecular function unknown	2.34	2	126.2	5	1156	0.00432526	1.97618e-05
gi57222563	CKAP5	Cytoskeleton associated protein 5	Cytoskeletal protein binding	1.01	1	218.4	1	1972	0.000507099	2.3169e-06
gi155969705	CLCNKB	Chloride channel Kb	Voltage-gated ion channel activity	2.18	1	75.4	2	687	0.00291121	1.33011e-05
gi195947372	CLDN5	Claudin 5 (transmembrane protein deleted invelocardiofacial syndrome)	Cell adhesion molecule activity	7.26	1	31.6	2	303	0.00660066	3.0158e-05
gi148728186	CLEC3A	C-type lectin domain family 3, member A	Extracellular matrix structural constituent	4.06	1	22.2	1	197	0.00507614	2.31926e-05
gi156627579	CLEC3B	C-type lectin domain family 3, member B	Molecular function unknown	62.38	14	22.5	162	202	0.80198	0.00366419
gi14251209	CLIC1	Chloride intracellular channel 1	Intracellular ligand-gated ion channel activity	3.73	1	26.9	1	241	0.00414938	1.89582e-05
gi4758012	CLTC	Clathrin, heavy polypeptide (Hc)	Structural molecule activity	0.42	1	191.5	3	1675	0.00179104	8.18317e-06
gi42740907	CLU	Clusterin (complement lysis inhibitor, SP-40,40,sulfated glycoprotein 2, testosterone-repressed prostate message 2,apolipoprotein J)	Complement activity	47.44	24	52.5	1109	449	2.46993	0.011285
gi21071039	CNDP1	Carnosine dipeptidase 1 (metallopeptidase M20family)	Metallopeptidase activity	39.45	16	56.7	82	507	0.161736	0.00073896
gi28373119	CNTN1	Contactin 1	Cell adhesion molecule activity	2.28	2	111.8	2	1007	0.0019861	9.07435e-06
gi325197106	COG3	Component of oligomeric golgi complex 3	Transporter activity	0.72	1	94	6	828	0.00724638	3.31082e-05
gi116008152	COL15A1	Collagen, type XV, alpha 1	Extracellular matrix structural constituent	3.03	3	141.6	7	1388	0.00504323	2.30422e-05
gi110611233	COL18A1	Collagen, type XVIII, alpha 1	Extracellular matrix structural constituent	7.19	8	135.4	24	1366	0.0175695	8.02741e-05
gi110349772	COL1A1	Collagen, type I, alpha 1	Extracellular matrix structural constituent	16.12	19	138.8	79	1464	0.0539617	0.000246548
gi48762934	COL1A2	Collagen, type I, alpha 2	Extracellular matrix structural constituent	8.49	9	129.2	36	1366	0.0263543	0.000120411
gi4502951	COL3A1	Collagen, type III, alpha 1 (Ehlers-Danlossyndrome type IV, autosomal dominant)	Extracellular matrix structural constituent	9.75	11	138.5	54	1466	0.0368349	0.000168296
gi148536825	COL4A1	Collagen, type IV, alpha 1	Extracellular matrix structural constituent	1.74	2	160.5	4	1669	0.00239664	1.09501e-05
gi116256354	COL4A2	Collagen, type IV, alpha 2	Extracellular matrix structural constituent	0.76	1	167.4	1	1712	0.000584112	2.66877e-06
gi89276751	COL5A1	Collagen, type V, alpha 1	Extracellular matrix structural constituent	7.78	10	183.4	29	1838	0.015778	7.20887e-05
gi89363017	COL5A2	Collagen, type V, alpha 2	Extracellular matrix structural constituent	4.2	3	144.8	5	1499	0.00333556	1.52399e-05
gi87196339	COL6A1	Collagen, type VI, alpha 1	Extracellular matrix structural constituent	6.81	5	108.5	17	1028	0.016537	7.55563e-05
gi115527070	COL6A2	Collagen, type VI, alpha 2	Extracellular matrix structural constituent	1.93	1	87.2	1	828	0.00120773	5.51804e-06
gi55743098	COL6A3	Collagen, type VI, alpha 3	Extracellular matrix structural constituent	18.1	45	343.5	206	3177	0.064841	0.000296254
gi256017186	COLEC10	Collectin sub-family member 10 (C-typelectin)	Molecular function unknown	3.61	1	30.7	2	277	0.00722022	3.29887e-05
gi40548420	COLEC11	Collectin sub-family member 11	Molecular function unknown	5.97	2	29	3	268	0.011194	5.11448e-05
gi18641360	COLEC12	Collectin sub-family member 12	Receptor activity Pattern recognition receptor activity	1.62	1	81.5	2	742	0.00269542	1.23152e-05
gi40217843	COMP	Cartilage oligomeric matrix protein	Extracellular matrix structural constituent	71.73	36	82.8	514	757	0.678996	0.00310229
gi190885499	COX5A	Cytochrome c oxidase subunit Va	Oxidoreductase activity	4	1	16.8	1	150	0.00666667	3.04596e-05
gi4557485	CP	Ceruloplasmin (ferroxidase)	Oxidoreductase activity	70.61	67	122.1	3097	1065	2.90798	0.0132864
gi126273569	CPB2	Carboxypeptidase B2 (plasma, carboxypeptidase U)	Carboxypeptidase activity	47.99	17	48.4	124	423	0.293144	0.00133936
gi189027090	CPEB4	Cytoplasmic polyadenylation element binding protein 4	RNA binding	2.19	1	80.1	1	729	0.00137174	6.2674e-06
gi4503011	CPN1	Carboxypeptidase N, polypeptide 1, 50kD	Carboxypeptidase activity	49.34	16	52.3	152	458	0.331878	0.00151633
gi256217721	CPN2	Carboxypeptidase N, polypeptide 2, 83kD	Enzyme regulator activity	48.62	19	60.5	239	545	0.438532	0.00200362
gi7706387	CPQ	Carboxypeptidase Q	-	2.12	1	51.9	1	472	0.00211864	9.67995e-06
gi300244560	CRISP3	Cysteine-rich secretory protein 3	Extracellular matrix structural constituent	9.69	2	29	6	258	0.0232558	0.000106254
gi4885153	CRKL	v-crk sarcoma virus CT10 oncogene homolog (avian)-like	Receptor signaling complex scaffold activity	3.63	1	33.8	1	303	0.00330033	1.5079e-05
gi55770842	CRP	C-reactive protein, pentraxin-related	Complement activity	20.98	5	25	14	224	0.0625	0.000285558
gi330688397	CRTAC1	Cartilage acidic protein 1	Calcium ion binding	57.36	30	70.4	468	645	0.725581	0.00331513
gi4758072	CRY1	Cryptochrome 1 (photolyase-like)	Translation regulator activity	0.85	1	66.4	1	586	0.00170648	7.79682e-06
gi4503055	CRYAA	Crystallin, alpha A	Heat shock protein activity	12.14	2	19.9	9	173	0.0520231	0.00023769
gi4503057	CRYAB	Crystallin, alpha B	Heat shock protein activity	6.29	1	20.1	1	175	0.00571429	2.61082e-05
gi115430219	CRYL1	Crystallin, lambda 1	Oxidoreductase activity	2.19	1	35.4	1	319	0.0031348	1.43227e-05
gi27262659	CSF1R	Colony stimulating factor 1 receptor	Transmembrane receptor protein tyrosine kinase activity	3.91	3	107.9	21	972	0.0216049	9.87115e-05
gi4758078	CSK	c-src tyrosine kinase	Protein-tyrosine kinase activity	2.44	1	50.7	1	450	0.00222222	1.01532e-05
gi47419930	CSPG4	Chondroitin sulfate proteoglycan 4 (melanoma-associated)	Protein binding	0.73	1	250.4	2	2322	0.000861326	3.93534e-06
gi4503107	CST3	Cystatin C (amyloid angiopathy and cerebral hemorrhage)	Protease inhibitor activity	45.89	8	15.8	49	146	0.335616	0.00153341
gi4758092	CTBS	Chitobiase, di-N-acetyl-	Catalytic activity	21.82	6	43.7	17	385	0.0441558	0.000201745
gi4503123	CTGF	Connective tissue growth factor	Extracellular matrix structural constituent	10.03	3	38	6	349	0.017192	7.8549e-05
gi4503139	CTSB	Cathepsin B	Cysteine-type peptidase activity	7.37	2	37.8	8	339	0.0235988	0.000107821
gi4503143	CTSD	Cathepsin D (lysosomal aspartyl protease)	Aspartic-type signal peptidase activity	5.83	2	44.5	2	412	0.00485437	2.21793e-05
gi23110955	CTSH	Cathepsin H	Cysteine-type peptidase activity	5.07	1	37.4	2	335	0.00597015	2.72772e-05
gi4503155	CTSL1	Cathepsin L	Cysteine-type peptidase activity	3.6	1	37.5	2	333	0.00600601	2.7441e-05
gi22538442	CTSZ	Cathepsin Z	Cysteine-type peptidase activity	12.87	3	33.8	6	303	0.019802	9.04739e-05
gi193794826	CYB5R3	Diaphorase (NADH) (cytochrome b-5 reductase)	Catalytic activity	6.47	1	31.6	1	278	0.00359712	1.6435e-05
gi294997284	DAG1	Dystroglycan 1 (dystrophin-associatedglycoprotein 1)	Cell adhesion molecule activity	7.04	4	97.5	18	895	0.0201117	9.18892e-05
gi116534900	DBH	Dopamine beta-hydroxylase (dopaminebeta-monooxygenase)	Catalytic activity	9.89	4	69	10	617	0.0162075	7.40508e-05
gi16751921	DCD	Dermcidin	Molecular function unknown	12.73	2	11.3	10	110	0.0909091	0.000415358
gi324120908	DCDC5	Doublecortin domain containing 5	Cytoskeletal protein binding	0.67	1	100.3	5	890	0.00561798	2.56682e-05
gi16933557	DCHS1	Dachsous 1	Cell adhesion molecule activity	0.39	1	346	1	3298	0.000303214	1.38537e-06
gi4503271	DCN	Decorin	Extracellular matrix structural constituent	3.06	1	39.7	1	359	0.00278552	1.27268e-05
gi9506931	DDX56	DEAD (Asp-Glu-Ala-Asp) box polypeptide 56	Helicase activity	3.29	1	61.6	1	547	0.00182815	8.35271e-06
gi124248516	DEFA1B	Defensin, alpha 1B	Defense/immunity protein activity	19.15	2	10.2	3	94	0.0319149	0.000145817
gi40548389	DKK3	Dickkopf homolog 3	Receptor binding Lipid binding	12.86	3	38.4	11	350	0.0314286	0.000143595
gi289802997	DNAI2	Dynein, axonemal, intermediate polypeptide 2	Motor activity	2.7	1	67.4	1	593	0.00168634	7.70478e-06
gi18765694	DPP4	Dipeptidylpeptidase 4 (CD26, adenosine deaminase complexing protein 2)	Peptidase activity	3.13	2	88.2	2	766	0.00261097	1.19293e-05
gi4826702	DSC1	Desmocollin 1	Cell adhesion molecule activity	1.55	1	93.8	2	840	0.00238095	1.08784e-05
gi13435366	DSC2	Desmocollin 2	Cell adhesion molecule activity	2.01	1	93.7	2	847	0.00236128	1.07885e-05
gi148539848	DSC3	Desmocollin 3	Cell adhesion molecule activity	1.19	1	93.4	1	839	0.0011919	5.44569e-06
gi116534898	DSG2	Desmoglein 2	Cell adhesion molecule activity	2.77	2	122.2	5	1118	0.00447227	2.04335e-05
gi58530842	DSP	Desmoplakin	Structural constituent of cytoskeleton	0.75	2	260	2	2272	0.000880282	4.02195e-06
gi239788462	DUS3L	Dihydrouridine synthase 3-like (S. cerevisiae)	DNA binding	3.38	1	72.5	1	650	0.00153846	7.02913e-06
gi134288884	EARS2	Glutamyl-tRNA synthetase 2, mitochondrial (putative)	Molecular function unknown	2.1	2	58.7	9	523	0.0172084	7.86241e-05
gi221316614	ECM1	Extracellular matrix protein 1	Extracellular matrix structural constituent	51.11	18	60.6	106	106	1	0.00456893
gi7662002	EDEM1	ER degradation enhancer, mannosidase alpha-like1	Molecular function unknown	0.91	1	73.7	1	657	0.00152207	6.95424e-06
gi4503471	EEF1A1	Eukaryotic translation elongation factor 1alpha 1	Transcription regulator activity	5.84	2	50.1	3	462	0.00649351	2.96684e-05
gi86788015	EFEMP1	EGF-containing fibulin-like extracellularmatrix protein 1	Extracellular matrix structural constituent	52.94	21	54.6	223	493	0.452333	0.00206668
gi190684710	EFR3B	EFR3 homolog B (S. cerevisiae)	Molecular function unknown	0.61	1	92.4	1	817	0.00122399	5.59233e-06
gi7657058	EIF2B2	Eukaryotic translation initiation factor 2B,subunit 2 beta, 39kDa	Translation regulator activity	4.84	1	39	1	351	0.002849	1.30169e-05
gi4503509	EIF3A	Eukaryotic translation initiation factor 3,subunit 10 theta, 150/170kDa	Translation regulator activity	1.16	1	166.5	1	1382	0.000723589	3.30603e-06
gi9966867	EIF5A2	Eukaryotic translation initiation factor 5A2	Translation regulator activity	7.84	1	16.8	2	153	0.0130719	5.97246e-05
gi84043963	EIF5B	Eukaryotic translation initiation factor 5B	Translation regulator activity	1.31	1	138.7	1	1220	0.000819672	3.74503e-06
gi4557555	ENG	Endoglin (Osler-Rendu-Weber syndrome 1)	Receptor activity	1.76	1	67.5	1	625	0.0016	7.31029e-06
gi4503571	ENO1	Enolase 1, (alpha)	Catalytic activity	37.56	11	47.1	21	434	0.0483871	0.000221077
gi91823602	ENPP2	Ectonucleotidepyrophosphatase/phosphodiesterase 2 (autotaxin)	Phosphoric diester hydrolase activity	6.84	4	98.9	7	863	0.00811124	3.70597e-05
gi22538470	EOMES	Eomesodermin homolog (Xenopus laevis)	Transcription factor activity	2.33	1	72.7	1	686	0.00145773	6.66025e-06
gi155969701	ESPNL	Espin-like	Molecular function unknown	0.7	1	108.1	1	1005	0.000995025	4.5462e-06
gi14149609	EXTL2	Exostoses (multiple)-like 2	Transferase activity	22.42	5	37.4	6	330	0.0181818	8.30715e-05
gi4503625	F10	Coagulation factor X	Peptidase activity	34.02	16	54.7	83	488	0.170082	0.000777093
gi4503627	F11	Coagulation factor XI (plasma thromboplastinantecedent)	Catalytic activity	19.36	9	70.1	20	625	0.032	0.000146206
gi145275213	F12	Coagulation factor XII (Hageman factor)	Peptidase activity	36.59	19	67.7	375	615	0.609756	0.00278594
gi119395709	F13A1	Coagulation factor XIII, A1 polypeptide	Transferase activity	33.06	22	83.2	64	732	0.0874317	0.00039947
gi110611237	F13B	Coagulation factor XIII, B polypeptide	Transferase activity	52.04	28	75.5	166	661	0.251135	0.00114742
gi4503635	F2	Coagulation factor II (thrombin)	Peptidase activity	61.41	39	70	1303	622	2.09486	0.00957126
gi105990535	F5	Coagulation factor V (proaccelerin, labile factor)	Metal ion binding	1.84	3	251.5	7	2224	0.00314748	1.43806e-05
gi10518503	F7	Coagulation factor VII (serum prothrombinconversion accelerator)	Peptidase activity	11.26	3	49.3	6	444	0.0135135	6.17424e-05
gi4503649	F9	Coagulation factor IX (plasma thromboplasticcomponent, Christmas disease, hemophilia B)	Extracellular matrix binding	27.11	11	51.7	32	461	0.0694143	0.000317149
gi4557587	FAH	Fumarylacetoacetate hydrolase(fumaryl acetoacetase)	Hydrolase activity	19.57	6	46.3	13	419	0.0310263	0.000141757
gi7661714	FAM3C	Family with sequence similarity 3, member C	Cytokine activity	12.33	2	24.7	8	227	0.0352423	0.00016102
gi42734438	FAM49B	Family with sequence similarity 49, member B	Molecular function unknown	4.01	1	36.7	1	324	0.00308642	1.41016e-05
gi226246523	FAN1	FANCD2/FANCI-associated nuclease 1	-	0.69	1	114.2	3	1017	0.00294985	1.34777e-05
gi16933540	FAP	Fibroblast activation protein, alpha	Serine-type peptidase activity	5.13	4	87.7	5	760	0.00657895	3.00588e-05
gi40068497	FASTKD3	FAST kinase domains 3	Molecular function unknown	1.06	1	75.6	16	662	0.0241692	0.000110427
gi165932370	FAT4	FAT tumor suppressor homolog 4	Cell adhesion molecule activity	0.36	1	542.4	1	4981	0.000200763	9.17272e-07
gi34734066	FBLN1	Fibulin 1 isoform D	Extracellular matrix structural constituent	40.68	8	77.2	59	703	0.083926	0.000383453
gi34734062	FBLN1	Fibulin 1 isoform C	Extracellular matrix structural constituent	34.99	6	74.4	88	683	0.128843	0.000588677
gi281485550	FBN1	Fibrillin 1 (Marfan syndrome)	Extracellular matrix structural constituent	1.18	2	312.1	4	2871	0.00139324	6.36563e-06
gi229576894	FBXW12	F-box and WD-40 domain protein 12	Ubiquitin-specific protease activity	1.78	1	45	1	394	0.00253807	1.15963e-05
gi154146262	FCGBP	Fc fragment of IgG binding protein	Molecular function unknown	10.1	19	571.6	63	5405	0.0116559	5.32549e-05
gi189083842	FCGR3A	Fc fragment of IgG, low affinity IIIa,receptor (CD16a)	Receptor activity	4.35	1	28.9	3	253	0.0118577	5.41771e-05
gi61744445	FCN2	Ficolin (collagen/fibrinogen domain containinglectin) 2 (hucolin)	Cell adhesion molecule activity	19.49	5	34	21	313	0.0670927	0.000306542
gi27754776	FCN3	Ficolin (collagen/fibrinogen domain containing) 3 (Hakata antigen)	Cell adhesion molecule activity	52.17	12	32.9	126	299	0.421405	0.00192537
gi58331240	FETUB	Fetuin B	Transporter activity	30.1	8	42	61	382	0.159686	0.000729594
gi4503689	FGA	Fibrinogen, A alpha polypeptide	Protein binding	54.04	51	94.9	1985	866	2.29215	0.0104727
gi70906435	FGB	Fibrinogen, B beta polypeptide	Protein binding	74.95	41	55.9	2015	491	4.10387	0.0187503
gi13994345	FGFBP2	Fibroblast growth factor binding protein 2	Cytokine activity	31.39	5	24.6	27	223	0.121076	0.000553189
gi70906437	FGG	Fibrinogen, gamma polypeptide	Protein binding	86.04	35	49.5	1953	437	4.46911	0.0204191
gi60097902	FLG	Filaggrin	Calcium ion binding	1.72	1	434.9	2	4061	0.00049249	2.25015e-06
gi62122917	FLG2	Filaggrin family member 2	Calcium ion binding	1.09	2	247.9	7	2391	0.00292765	1.33762e-05
gi121114304	FLT3	Fms-related tyrosine kinase 3	Transmembrane receptor protein tyrosine kinase activity	2.32	1	112.8	1	993	0.00100705	4.60114e-06
gi103472027	FLT4	Fms-related tyrosine kinase 4	Transmembrane receptor protein tyrosine kinase activity	1.23	1	145.5	1	1298	0.000770416	3.51998e-06
gi71040111	FMOD	Fibromodulin	Extracellular matrix structural constituent	7.98	2	43.2	6	376	0.0159574	7.29085e-05
gi16933542	FN1	Fibronectin 1 isoform 3	Extracellular matrix structural constituent	57.03	2	259.1	2664	2355	1.13121	0.00516843
gi47132557	FN1	Fibronectin 1 isoform 1	Extracellular matrix structural constituent	54.14	1	272.2	2635	2477	1.06379	0.00486037
gi166064050	FOLR2	Folate receptor 2 (fetal)	Receptor activity	11.76	2	29.3	2	255	0.00784314	3.58348e-05
gi167466190	FOXP3	Forkhead box P3	Transcription regulator activity	2.02	1	43.4	1	396	0.00252525	1.15377e-05
gi5901956	FSTL1	Follistatin-like 1	Protease inhibitor activity	23.05	7	35	25	308	0.0811688	0.000370855
gi20149498	FTL	Ferritin, light polypeptide	Storage protein	17.71	2	20	4	175	0.0228571	0.000104433
gi100816392	FUBP3	Far upstream element (FUSE) binding protein 3	Transcription factor activity	1.57	1	61.6	3	572	0.00524476	2.39629e-05
gi119360348	FUCA1	Fucosidase, alpha-L- 1, tissue	Hydrolase activity	2.36	1	53.7	1	466	0.00214592	9.80458e-06
gi40068512	FUCA2	Fucosidase, alpha-L- 2, plasma	Hydrolase activity	9.21	4	54	6	467	0.012848	5.87015e-05
gi7669492	GAPDH	Glyceraldehyde-3-phosphate dehydrogenase	Catalytic activity	4.18	1	36	2	335	0.00597015	2.72772e-05
gi32483410	GC	Group-specific component (vitamin D binding protein)	Transporter activity	81.22	43	52.9	1748	474	3.68776	0.0168492
gi22208850	GCC1	GRIP and coiled-coil domain containing 1	Structural molecule activity	1.29	1	87.8	1	775	0.00129032	5.8954e-06
gi169646441	GDI2	GDP dissociation inhibitor 2	Auxiliary transport protein activity	2.75	1	45.6	1	400	0.0025	1.14223e-05
gi196115290	GFAP	Glial fibrillary acidic protein	Structural molecule activity	4.87	1	49.5	13	431	0.0301624	0.00013781
gi4503987	GGH	Gamma-glutamyl hydrolase (conjugase,folylpolygamma glutamyl hydrolase)	Hydrolase activity	34.28	10	35.9	41	318	0.128931	0.000589076
gi94538357	GKN1	Gastrokine 1	Molecular function unknown	15.08	2	22	2	199	0.0100503	4.59189e-05
gi11641247	GLIPR2	GLI pathogenesis-related 2	Molecular function unknown	16.88	2	17.2	2	154	0.012987	5.93368e-05
gi260593686	GLRB	Glycine receptor, beta	Intracellular ligand-gated ion channel activity	1.98	1	34.9	1	303	0.00330033	1.5079e-05
gi39995109	GM2A	GM2 ganglioside activator	Transporter activity	21.24	3	20.8	4	193	0.0207254	9.46929e-05
gi14249738	GNPTG	N-acetylglucosamine-1-phosphotransferase, gamma subunit	Catalytic activity	21.31	4	34	18	305	0.0590164	0.000269642
gi29550838	GOLM1	Golgi membrane protein 1	Transporter activity	18.7	6	45.3	20	401	0.0498753	0.000227877
gi4504067	GOT1	Glutamic-oxaloacetic transaminase 1, soluble (aspartate aminotransferase 1)	Transaminase activity	5.81	2	46.2	3	413	0.00726392	3.31884e-05
gi291190772	GP1BA	Glycoprotein Ib (platelet), alpha polypeptide	Receptor activity	8.28	4	71.5	7	652	0.0107362	4.9053e-05
gi66932975	GPHN	Gephyrin	Molecular function unknown Receptor binding	2.72	1	79.7	1	736	0.0013587	6.20779e-06
gi18201905	GPI	Glucose phosphate isomerase	Isomerase activity	3.05	1	63.1	1	558	0.00179211	8.18805e-06
gi29171717	GPLD1	Glycosylphosphatidylinositol specificphospholipase D1	Phospholipase activity	29.17	20	92.3	109	840	0.129762	0.000592874
gi74048422	GPR126	G protein-coupled receptor 126	G-protein coupled receptor activity	1.34	1	133.6	1	1193	0.000838223	3.82979e-06
gi6006001	GPX3	Glutathione peroxidase 3 (plasma)	Peroxidase activity	37.61	8	25.5	59	226	0.261062	0.00119277
gi4504165	GSN	Gelsolin (amyloidosis, Finnish type)	Structural constituent of cytoskeleton	58.44	44	85.6	1196	782	1.52941	0.00698778
gi305410793	GSR	Glutathione reductase	Catalytic activity	2.73	1	47.2	1	440	0.00227273	1.03839e-05
gi300360534	GSTO1	Glutathione S-transferase omega 1	Glutathione transferase activity	8.45	2	24.8	2	213	0.00938967	4.29008e-05
gi4504183	GSTP1	Glutathione S-transferase pi	Glutathione transferase activity	7.62	1	23.3	2	210	0.00952381	4.35137e-05
gi38176149	GUCA2A	Guanylate cyclase activator 2A (guanylin)	Peptide hormone	9.57	1	12.4	1	115	0.00869565	3.97299e-05
gi5174449	H1FX	H1 histone family, member X	DNA binding	4.23	1	22.5	1	213	0.00469484	2.14504e-05
gi52145310	H6PD	Hexose-6-phosphate dehydrogenase (glucose1-dehydrogenase)	Catalytic activity	1.39	1	88.8	1	791	0.00126422	5.77615e-06
gi295054188	HABP2	Hyaluronan binding protein 2	Serine-type peptidase activity	32.02	17	59.8	124	534	0.23221	0.00106095
gi4503053	HAPLN1	Hyaluronan and proteoglycan link protein 1	Extracellular matrix structural constituent	49.44	13	40.1	79	354	0.223164	0.00101962
gi30102948	HAPLN3	Hyaluronan and proteoglycan link protein 3	Cell adhesion molecule activity	12.22	2	40.9	16	360	0.0444444	0.000203064
gi49574534	HAVCR2	Hepatitis A virus cellular receptor 2	Receptor activity	4.65	1	33.4	1	301	0.00332226	1.51792e-05
gi4504345	HBA2	Hemoglobin, alpha 2	Transporter activity	21.83	2	15.2	11	142	0.0774648	0.000353932
gi4504349	HBB	Hemoglobin, beta	Transporter activity	68.03	8	16	25	147	0.170068	0.00077703
gi4504383	HGFAC	HGF activator	Serine-type peptidase activity	31.45	15	70.6	121	655	0.184733	0.000844032
gi10800138	HIST1H2BD	Histone 1, H2bd	DNA binding	13.49	2	13.9	2	126	0.015873	7.25228e-05
gi4504321	HIST1H4I	Histone 1, H4i	DNA binding	34.95	3	11.4	13	103	0.126214	0.000576662
gi24797067	HLA-A	Major histocompatibility complex, class I, A	MHC class I receptor activity MHC class II receptor activity	11.78	2	40.8	19	365	0.0520548	0.000237835
gi62912479	HLA-E	Major histocompatibility complex, class I, E	MHC class I receptor activity MHC class II receptor activity	8.1	1	40	8	358	0.0223464	0.000102099
gi118572606	HMCN1	Hemicentin 1	Extracellular matrix structural constituent	0.28	1	613	1	5635	0.000177462	8.10814e-07
gi4826762	HP	Haptoglobin	Transporter activity	52.96	11	45.2	1898	406	4.67488	0.0213592
gi45580723	HPR	Haptoglobin-related protein	Molecular function unknown	41.09	3	39	884	348	2.54023	0.0116061
gi11321561	HPX	Hemopexin	Transporter activity	77.27	42	51.6	4618	462	9.99567	0.0456696
gi4504489	HRG	Histidine-rich glycoprotein	Binding Immunoglobulin binding Polysaccharide binding Protein binding Complement binding Metal ion binding	57.71	26	59.5	1240	525	2.3619	0.0107914
gi57864582	HRNR	Hornerin	Molecular function unknown	4.49	2	282.2	10	2850	0.00350877	1.60313e-05
gi20149594	HSP90AB1	Heat shock 90kDa protein 1, beta	Chaperone activity	3.59	1	83.2	3	724	0.00414365	1.8932e-05
gi4507677	HSP90B1	Heat shock protein 90kDa beta (Grp94), member 1	Heat shock protein activity	3.24	1	92.4	3	803	0.00373599	1.70695e-05
gi16507237	HSPA5	Heat shock 70kDa protein 5 (glucose-regulatedprotein, 78kDa)	Chaperone activity	6.73	3	72.3	5	654	0.00764526	3.49307e-05
gi5729877	HSPA8	Heat shock 70kDa protein 8	Heat shock protein activity	6.66	3	70.9	8	646	0.0123839	5.65812e-05
gi126012571	HSPG2	Heparan sulfate proteoglycan 2 (perlecan)	Extracellular matrix structural constituent	5.42	17	468.5	47	4391	0.0107037	4.89046e-05
gi4506141	HTRA1	Protease, serine, 11 (IGF binding)	Serine-type peptidase activity	14.79	7	51.3	38	480	0.0791667	0.000361707
gi167466198	ICAM1	Intercellular adhesion molecule 1 (CD54)	Cell adhesion molecule activity	12.78	5	57.8	8	532	0.0150376	6.87058e-05
gi153082696	ICAM2	Intercellular adhesion molecule 2	Cell adhesion molecule activity	5.45	1	30.6	2	275	0.00727273	3.32286e-05
gi27477039	ICOSLG	Inducible T-cell co-stimulator ligand	Receptor binding	3.31	1	33.3	3	302	0.00993377	4.53868e-05
gi28178825	IDH1	Isocitrate dehydrogenase 1 (NADP+), soluble	Catalytic activity	5.31	2	46.6	4	414	0.00966184	4.41443e-05
gi163659901	IGF1	Insulin-like growth factor 1 (somatomedin C)	Growth factor activity Hormone activity	30.66	4	15.2	8	137	0.0583942	0.000266799
gi108796063	IGF2	Insulin-like growth factor 2 (somatomedin A)	Growth factor activity Receptor binding	13.89	2	20.1	3	180	0.0166667	7.61489e-05
gi4826772	IGFALS	Insulin-like growth factor binding protein,acid labile subunit	Molecular function unknown	43.97	22	66	258	605	0.426446	0.00194841
gi55925576	IGFBP2	Insulin-like growth factor binding protein 2,36kDa	Growth factor activity	27.13	7	35.1	18	328	0.054878	0.000250734
gi62243068	IGFBP3	Insulin-like growth factor binding protein 3	Growth factor binding	20.62	5	31.7	22	291	0.0756014	0.000345418
gi62243290	IGFBP4	Insulin-like growth factor binding protein 4	Cell adhesion molecule activity	17.83	3	27.9	9	258	0.0348837	0.000159381
gi10834982	IGFBP5	Insulin-like growth factor binding protein 5	Cell adhesion molecule activity	14.71	3	30.6	7	272	0.0257353	0.000117583
gi11321593	IGFBP6	Insulin-like growth factor binding protein 6	Cell adhesion molecule activity	22.5	6	25.3	38	240	0.158333	0.000723415
gi4504619	IGFBP7	Insulin-like growth factor binding protein 7	Cell adhesion molecule activity	17.38	4	29.1	10	282	0.035461	0.000162019
gi21489959	IGJ	Immunoglobulin J polypeptide, linker protein forimmunoglobulin alpha and mu polypeptides	Antigen binding	28.93	5	18.1	52	159	0.327044	0.00149424
gi13399298	IGLL1	Immunoglobulin lambda-like polypeptide 1	Molecular function unknown	7.04	1	22.9	1	213	0.00469484	2.14504e-05
gi295986608	IGLL5	Immunoglobulin lambda-like polypeptide 5	-	24.3	4	23	226	214	1.05607	0.00482514
gi119392086	IHH	Indian hedgehog homolog (Drosophila)	Receptor binding	10.46	2	45.2	7	411	0.0170316	7.78164e-05
gi19882209	IL1RAP	Interleukin 1 receptor accessory protein	Receptor activity	10.67	3	41	6	356	0.0168539	7.70045e-05
gi333033767	IL21	Interleukin 21	Cytokine activity	6.54	1	17.6	1	153	0.00653595	2.98623e-05
gi28610149	IL6ST	Interleukin 6 signal transducer (gp130, oncostatin M receptor)	Transmembrane receptor activity	5.17	1	37.5	1	329	0.00303951	1.38873e-05
gi5031795	INHBC	Inhibin, beta C	Receptor binding	4.83	2	38.2	2	352	0.00568182	2.59599e-05
gi119395738	INSR	Insulin receptor	Transmembrane receptor protein tyrosine kinase activity	0.44	1	155	4	1370	0.00291971	1.334e-05
gi5031809	ISLR	Immunoglobulin superfamily containing leucine-rich repeat	Cell adhesion molecule activity	17.52	6	46	46	428	0.107477	0.000491054
gi19743823	ITGB1	Integrin, beta 1 (fibronectin receptor, betapolypeptide, antigen CD29 includes MDF2, MSK12)	Receptor activity	1.13	1	88.4	4	798	0.00501253	2.29019e-05
gi4504777	ITGB7	Integrin, beta 7	Receptor activity	1.38	1	86.8	1	798	0.00125313	5.72548e-06
gi156119625	ITIH1	Inter-alpha (globulin) inhibitor H1	Protease inhibitor activity	43.47	34	101.3	1164	911	1.27772	0.0058378
gi70778918	ITIH2	Inter-alpha (globulin) inhibitor H2	Protease inhibitor activity	44.08	38	106.4	1274	946	1.34672	0.00615309
gi133925809	ITIH3	Inter-alpha (globulin) inhibitor H3	Protease inhibitor activity	36.63	25	99.8	230	890	0.258427	0.00118074
gi262050538	ITIH4	Inter-alpha (globulin) inhibitor H4 (plasmaKallikrein-sensitive glycoprotein) isoform 2	Protease inhibitor activity	66.22	1	99.8	1606	900	1.78444	0.00815301
gi31542984	ITIH4	Inter-alpha (globulin) inhibitor H4 (plasmaKallikrein-sensitive glycoprotein) isoform 1	Protease inhibitor activity	65.16	2	103.3	1630	930	1.75269	0.00800792
gi90093355	JHDM1D	Jumonji C domain-containing histone demethylase 1 homolog D (S. cerevisiae)	Molecular function unknown	1.06	1	106.5	12	941	0.0127524	5.82648e-05
gi239788849	JMJD4	Jumonji domain containing 4	Molecular function unknown	1.12	1	50.4	1	447	0.00223714	1.02213e-05
gi19923973	KCTD12	Potassium channel tetramerisation domaincontaining 12	Ion channel activity	2.15	1	35.7	1	325	0.00307692	1.40583e-05
gi11321597	KDR	Kinase insert domain receptor (a type IIIreceptor tyrosine kinase)	Transmembrane receptor protein tyrosine kinase activity	1.18	1	151.4	1	1356	0.000737463	3.36942e-06
gi154689847	KIAA0753	KIAA0753	Molecular function unknown	0.72	1	109.3	1	967	0.00103413	4.72485e-06
gi55749715	KIAA1328	KIAA1328	Molecular function unknown	0.87	1	65.3	1	577	0.0017331	7.91843e-06
gi149274646	KIAA1614	KIAA1614	Molecular function unknown	1.76	1	126.5	1	1190	0.000840336	3.83944e-06
gi315434259	KIF16B	Kinesin family member 16B	Auxiliary transport protein activity	0.47	1	146.2	2	1266	0.00157978	7.21791e-06
gi30794488	KIF27	Kinesin family member 27	Motor activity	0.71	1	160.2	1	1401	0.000713776	3.2612e-06
gi148005039	KIT	v-kit Hardy-Zuckerman 4 feline sarcoma viraloncogene homolog	Transmembrane receptor protein tyrosine kinase activity	0.62	1	109.4	1	972	0.00102881	4.70055e-06
gi78191798	KLKB1	Kallikrein B, plasma (Fletcher factor) 1	Serine-type peptidase activity	56.11	33	71.3	475	638	0.744514	0.00340164
gi4504893	KNG1	Kininogen 1	Protease inhibitor activity	63	4	47.9	1088	427	2.54801	0.0116417
gi156231037	KNG1	Kininogen 1	Protease inhibitor activity	48.14	6	71.9	1109	644	1.72205	0.00786793
gi119395750	KRT1	Keratin 1 (epidermolytic hyperkeratosis)	Structural molecule activity	53.42	34	66	1167	644	1.81211	0.00827942
gi195972866	KRT10	Keratin 10 (epidermolytic hyperkeratosis; keratosis palmaris et plantaris)	Structural molecule activity	55.82	30	58.8	826	584	1.41438	0.00646223
gi15431310	KRT14	Keratin 14 (epidermolysis bullosa simplex, Dowling-Meara, Koebner)	Structural constituent of cytoskeleton	30.08	5	51.6	124	472	0.262712	0.00120031
gi24430192	KRT16	Keratin 16 (focal non-epidermolyticpalmoplantar keratoderma)	Structural constituent of cytoskeleton	21.35	2	51.2	108	473	0.22833	0.00104322
gi47132620	KRT2	Keratin 2A (epidermal ichthyosis bullosa of Siemens)	Cytoskeletal protein binding	64.63	25	65.4	655	639	1.02504	0.00468334
gi22748757	KRT222	Keratin 222	Molecular function unknown	5.08	1	34.1	3	295	0.0101695	4.64637e-05
gi14917115	KRT31	Keratin, hair, acidic, 1	Structural molecule activity	13.94	4	47.2	33	416	0.0793269	0.000362439
gi119395754	KRT5	Keratin 5 (epidermolysis bullosa simplex, Dowling-Meara/Kobner/Weber-Cockayne types)	Structural molecule activity	22.2	6	62.3	111	590	0.188136	0.000859579
gi5031839	KRT6A	Keratin 6A	Structural molecule activity	21.99	4	60	109	564	0.193262	0.000883003
gi194018511	KRT77	Keratin 1B	Structural molecule activity	5.71	1	61.9	126	578	0.217993	0.000995996
gi89357932	KRT78	Keratin 78	Structural molecule activity	2.31	1	56.8	2	520	0.00384615	1.75728e-05
gi4504935	KRT85	Keratin, hair, basic, 5	Structural constituent of cytoskeleton	7.3	2	55.8	4	507	0.00788955	3.60468e-05
gi14318422	KRT86	Keratin, hair, basic, 6 (monilethrix)	Structural constituent of cytoskeleton	10.91	2	53.5	5	486	0.0102881	4.70055e-05
gi55956899	KRT9	Keratin 9 (epidermolytic palmoplantarkeratoderma)	Structural molecule activity	59.55	28	62	485	623	0.778491	0.00355688
gi13994362	KRTAP3-1	Keratin associated protein 3-1	Structural molecule activity	17.35	1	10.5	1	98	0.0102041	4.66218e-05
gi119466532	LAMA2	Laminin, alpha 2 (merosin, congenital musculardystrophy)	Extracellular matrix structural constituent	0.35	1	343.3	1	3118	0.000320718	1.46534e-06
gi21264602	LAMA5	Laminin, alpha 5	Cell adhesion molecule activity	0.43	1	399.5	1	3695	0.000270636	1.23652e-06
gi112380628	LAMP1	Lysosomal-associated membrane protein 1	Molecular function unknown	2.16	1	44.9	1	417	0.00239808	1.09567e-05
gi4504957	LAMP2	Lysosomal-associated membrane protein 2	Cell adhesion molecule activity	4.88	2	44.9	7	410	0.0170732	7.80062e-05
gi31652249	LBP	Lipopolysaccharide binding protein	Polysaccharide binding	23.28	11	53.3	109	481	0.226611	0.00103537
gi4557892	LCAT	Lecithin-cholesterol acyltransferase	Acyltransferase activity	32.73	9	49.5	36	440	0.0818182	0.000373822
gi4504963	LCN1	Lipocalin 1 (tear prealbumin)	Transporter activity	6.25	1	19.2	1	176	0.00568182	2.59599e-05
gi38455402	LCN2	Lipocalin 2 (oncogene 24p3)	Transporter activity	34.34	5	22.6	10	198	0.0505051	0.000230754
gi167614506	LCP1	Lymphocyte cytosolic protein 1 (L-plastin)	Calcium ion binding	41.47	19	70.2	49	627	0.0781499	0.000357062
gi5031857	LDHA	Lactate dehydrogenase A	Catalytic activity	18.07	3	36.7	7	332	0.0210843	9.6333e-05
gi291575128	LDHB	Lactate dehydrogenase B	Catalytic activity	33.53	9	36.6	17	334	0.0508982	0.000232551
gi4504981	LGALS1	Lectin, galactoside-binding, soluble, 1 (galectin 1)	Receptor binding	33.33	3	14.7	10	135	0.0740741	0.00033844
gi5031863	LGALS3BP	Lectin, galactoside-binding, soluble, 3 binding protein	Extracellular matrix structural constituent	25.64	12	65.3	74	585	0.126496	0.000577951
gi5803023	LMAN2	Lectin, mannose-binding 2	Transporter activity	9.27	3	40.2	4	356	0.011236	5.13363e-05
gi33598968	LMO7	LIM domain 7	Transcription regulator activity	0.44	1	153.6	1	1349	0.00074129	3.3869e-06
gi336594719	LOC100130357	-	-	5.23	1	16.7	1	153	0.00653595	2.98623e-05
gi341914926	LOC100134256	-	-	4.76	1	25.3	5	231	0.021645	9.88947e-05
gi341915168	LOC100287723	-	-	13.01	1	13.3	8	123	0.0650407	0.000297166
gi341914862	LOC100291917	-	-	9.83	2	33.3	46	295	0.155932	0.000712444
gi341915156	LOC100652743	-	-	5.96	1	16.6	17	151	0.112583	0.000514383
gi341915493	LOC100652938	-	-	0.55	1	165.9	1	1456	0.000686813	3.138e-06
gi341914912	LOC100653070	-	-	6.31	1	32.6	3	301	0.00996678	4.55376e-05
gi341913933	LOC100653084	-	-	10.39	2	31.5	35	279	0.125448	0.000573164
gi341914298	LOC100653194	-	-	3.94	1	41.6	3	381	0.00787402	3.59759e-05
gi341914409	LOC100653210	-	-	19.74	2	16.6	19	152	0.125	0.000571117
gi341915780	LOC401847	-	-	14.86	2	16.3	54	148	0.364865	0.00166704
gi341913937	LOC642131	-	-	11.64	2	20.9	22	189	0.116402	0.000531834
gi20149540	LOX	Lysyl oxidase	Catalytic activity	1.68	1	46.9	2	417	0.00479616	2.19134e-05
gi116292750	LPA	Lipoprotein, Lp(a)	Transporter activity	34.95	21	226.4	94	2040	0.0460784	0.000210529
gi16418467	LRG1	Leucine-rich alpha-2-glycoprotein 1	Molecular function unknown	54.47	17	38.2	404	347	1.16427	0.00531945
gi126012562	LRP1	Low density lipoprotein-related protein 1(alpha-2-macroglobulin receptor)	Receptor activity	8.47	30	504.3	88	4544	0.0193662	8.84829e-05
gi45439342	LRR1	Peptidylprolyl isomerase (cyclophilin)-like 5	-	1.45	1	46.7	1	414	0.00241546	1.10361e-05
gi223029424	LSG1	Large subunit GTPase 1 homolog (S. cerevisiae)	Nucleotide binding GTPase activity	1.22	1	75.2	2	658	0.00303951	1.38873e-05
gi4505029	LTA4H	Leukotriene A4 hydrolase	Hydrolase activity	3.6	1	69.2	3	611	0.00490998	2.24334e-05
gi261337173	LTBP1	Latent transforming growth factor beta bindingprotein 1	Extracellular matrix structural constituent	1.38	1	142.6	1	1300	0.000769231	3.51456e-06
gi4557733	LTBP2	Latent transforming growth factor beta bindingprotein 2	Extracellular matrix structural constituent	1.15	1	194.9	1	1821	0.000549149	2.50902e-06
gi4505047	LUM	Lumican	Extracellular matrix structural constituent	42.31	15	38.4	1079	338	3.19231	0.0145854
gi40549451	LYVE1	Extracellular link domain containing 1	Receptor activity	10.25	4	35.2	39	322	0.121118	0.00055338
gi4557894	LYZ	Lysozyme (renal amyloidosis)	Hydrolase activity	35.14	3	16.5	11	148	0.0743243	0.000339583
gi62953129	MAEA	Macrophage erythroblast attacher	Cell adhesion molecule activity	1.69	1	40.4	1	355	0.0028169	1.28702e-05
gi24497519	MAN1A1	Mannosidase, alpha, class 1A, member 1	Hydrolase activity	16.85	9	72.9	18	653	0.0275651	0.000125943
gi5174547	MAP3K5	Mitogen-activated protein kinase kinase kinase5	Protein serine/threonine kinase activity	0.58	1	154.4	1	1374	0.000727802	3.32528e-06
gi5803080	MARCO	Macrophage receptor with collagenous structure	Receptor activity	5.38	2	52.6	2	520	0.00384615	1.75728e-05
gi21264359	MASP1	Mannan-binding lectin serine protease 1 isoform 2	Serine-type peptidase activity	15.66	3	81.8	37	728	0.0508242	0.000232212
gi21264357	MASP1	Mannan-binding lectin serine protease 1 isoform 1	Serine-type peptidase activity	14.45	2	79.2	36	699	0.0515021	0.00023531
gi21264363	MASP2	Mannan-binding lectin serine protease 2	Serine-type peptidase activity	9.33	5	75.7	10	686	0.0145773	6.66025e-05
gi4885477	MB	Myoglobin	Transporter activity	33.77	4	17.2	10	154	0.0649351	0.000296684
gi4557739	MBL2	Mannose-binding lectin (protein C) 2, soluble(opsonic defect)	Transporter activity	17.74	5	26.1	10	248	0.0403226	0.000184231
gi71274107	MCAM	Melanoma cell adhesion molecule	Cell adhesion molecule activity	6.81	3	71.6	7	646	0.0108359	4.95086e-05
gi312283703	MDH1	Malate dehydrogenase 1, NAD (soluble)	Catalytic activity	4.9	1	27	1	245	0.00408163	1.86487e-05
gi145701025	MEGF8	EGF-like-domain, multiple 4	Cell adhesion molecule activity	0.58	1	295.7	1	2778	0.000359971	1.64468e-06
gi66932918	MERTK	c-mer proto-oncogene tyrosine kinase	Transmembrane receptor protein tyrosine kinase activity	1.2	1	110.2	1	999	0.001001	4.57351e-06
gi7710152	MGAT4B	Mannosyl (alpha-1,3-)-glycoproteinbeta-1,4-N-acetylglucosaminyltransferase, isoenzyme B	Catalase activity	1.46	1	63.2	1	548	0.00182482	8.33747e-06
gi49574514	MGP	Matrix Gla protein	Extracellular matrix structural constituent	10.68	1	12.3	2	103	0.0194175	8.87172e-05
gi19923761	MINPP1	Multiple inositol polyphosphate histidinephosphatase, 1	Lipid phosphatase activity	16.02	5	55	11	487	0.0225873	0.0001032
gi225543094	MMP1	Matrix metalloproteinase 1 (interstitialcollagenase)	Metallopeptidase activity	23.08	8	46.2	23	403	0.057072	0.000260758
gi4505205	MMP10	Matrix metalloproteinase 10 (stromelysin 2)	Metallopeptidase activity	6.09	1	54.1	45	476	0.0945378	0.000431937
gi11342666	MMP2	Matrix metalloproteinase 2 (gelatinase A, 72kDagelatinase, 72kDa type IV collagenase)	Metallopeptidase activity	40.76	17	73.8	60	660	0.0909091	0.000415358
gi4505217	MMP3	Matrix metalloproteinase 3 (stromelysin 1,progelatinase)	Metallopeptidase activity	42.14	21	53.9	225	477	0.471698	0.00215516
gi45269141	MMRN1	Multimerin 1	Protein binding	1.06	1	138	2	1228	0.00162866	7.44126e-06
gi221316695	MMRN2	Multimerin 2	Extracellular matrix structural constituent	2.42	2	104.3	4	949	0.00421496	1.92579e-05
gi55956910	MN1	Meningioma (disrupted in balanced translocation)1	Molecular function unknown	1.59	1	135.9	1	1320	0.000757576	3.46131e-06
gi110624774	MRC2	Mannose receptor, C type 2	Receptor activity	2.97	3	166.6	14	1479	0.00946586	4.32489e-05
gi9910244	MRPS22	Mitochondrial ribosomal protein S22	Structural constituent of ribosome	3.33	1	41.3	1	360	0.00277778	1.26915e-05
gi13027604	MRPS34	Mitochondrial ribosomal protein S34	Structural constituent of ribosome	3.21	1	25.6	1	218	0.00458716	2.09584e-05
gi36949366	MSH4	MutS homolog 4	DNA repair protein	2.24	1	104.7	2	936	0.00213675	9.76268e-06
gi4505257	MSN	Moesin	Structural constituent of cytoskeleton	4.51	3	67.8	3	577	0.00519931	2.37553e-05
gi205277383	MST1	Macrophage stimulating 1 (hepatocyte growthfactor-like)	Growth factor activity	33.24	19	81.9	73	725	0.10069	0.000460044
gi94721354	MTHFD2	Methylenetetrahydrofolate dehydrogenase (NADP+dependent) 2, methenyltetrahydrofolate cyclohydrolase	Catalytic activity	3.43	1	37.9	1	350	0.00285714	1.30541e-05
gi257471027	MUC4	Mucin 4, tracheobronchial	Molecular function unknown	0.17	1	542	1	5412	0.000184775	8.44223e-07
gi139948432	MXRA5	Matrix-remodelling associated 5	Molecular function unknown	0.32	1	312	1	2828	0.000353607	1.61561e-06
gi4557779	MYOC	Myocilin, trabecular meshwork inducible glucocorticoid response	Motor activity	11.31	4	56.9	4	504	0.00793651	3.62614e-05
gi31742492	N4BP2	NEDD4 binding protein 2	DNA repair protein	0.4	1	198.7	1	1770	0.000564972	2.58132e-06
gi66346698	NAGLU	N-acetylglucosaminidase, alpha- (Sanfilippodisease IIIB)	Hydrolase activity	9.15	5	82.2	9	743	0.0121131	5.53438e-05
gi323276677	NBL1	Neuroblastoma, suppression of tumorigenicity 1	Protein binding	9.94	2	19.4	5	181	0.0276243	0.000126214
gi336285443	NCAM1	Neural cell adhesion molecule 1	Cell adhesion molecule activity	3.17	2	80.3	3	726	0.00413223	1.88799e-05
gi114520609	NEDD4	Neural precursor cell expressed,developmentally down-regulated 4	Ubiquitin-specific protease activity	2.11	1	104.2	1	900	0.00111111	5.07659e-06
gi290656011	NEO1	Neogenin homolog 1 (chicken)	Receptor activity	1.49	2	154.2	3	1408	0.00213068	9.73495e-06
gi219802034	NFRKB	Nuclear factor related to kappaB binding protein	Transcription factor activity	1.77	1	138.9	1	1299	0.000769823	3.51727e-06
gi144953895	NID2	Nidogen 2 (osteonidogen)	Extracellular matrix structural constituent	5.6	5	151.2	12	1375	0.00872727	3.98743e-05
gi148833508	NOTCH1	Notch homolog 1, translocation-associated	Transcription regulator activity	0.31	1	272.3	1	1996	0.000501002	2.28905e-06
gi5453678	NPC2	Niemann-Pick disease, type C2	Transporter activity	21.19	2	16.6	6	151	0.0397351	0.000181547
gi158937236	NPEPPS	Aminopeptidase puromycin sensitive	Aminopeptidase activity	1.2	1	103.2	4	919	0.00435256	1.98865e-05
gi66864913	NRP1	Neuropilin 1	Receptor activity	10.18	4	68.3	13	609	0.0213465	9.75306e-05
gi20070228	NUCB1	Nucleobindin 1	Calcium ion binding	6.29	2	53.8	3	461	0.00650759	2.97328e-05
gi30425438	OAF	Out at first protein homolog	Molecular function unknown	7.33	2	30.7	5	273	0.018315	8.36801e-05
gi14916498	OGN	Osteoglycin (osteoinductive factor, mimecan)	Growth factor activity	26.85	8	33.9	17	298	0.057047	0.000260644
gi17136143	OLFM1	Olfactomedin 1	Molecular function unknown	4.93	2	54.1	5	467	0.0107066	4.89179e-05
gi4826876	OMD	Osteomodulin	Cell adhesion molecule activity	2.38	1	49.5	1	421	0.0023753	1.08526e-05
gi167857790	ORM1	Orosomucoid 1	Defense/immunity protein activity	50.25	11	23.5	2052	201	10.209	0.046644
gi4505529	ORM2	Orosomucoid 2	Defense/immunity protein activity	57.71	10	23.6	1025	201	5.0995	0.0232993
gi270288820	OSMR	Oncostatin M receptor	Transmembrane receptor activity	2.63	1	39.5	1	342	0.00292398	1.33595e-05
gi194306543	OXR1	Oxidation resistance 1	Molecular function unknown	0.72	1	93.7	1	839	0.0011919	5.44569e-06
gi20070125	P4HB	Procollagen-proline, 2-oxoglutarate4-dioxygenase (proline 4-hydroxylase), beta polypeptide (protein disulfide isomerase-associated 1)	Isomerase activity	1.57	1	57.1	1	508	0.0019685	8.99397e-06
gi62422554	PAK4	p21(CDKN1A)-activated kinase 4	Cytoskeletal protein binding	1.35	1	64	1	591	0.00169205	7.73085e-06
gi21070980	PAM	Peptidylglycine alpha-amidating monooxygenase	Catalytic activity	4.04	3	96.2	5	866	0.00577367	2.63795e-05
gi31543380	PARK7	Parkinson disease (autosomal recessive, earlyonset) 7	RNA binding	3.7	1	19.9	1	189	0.00529101	2.41743e-05
gi119943100	PCCB	Propionyl Coenzyme A carboxylase, betapolypeptide	Ligase activity	4.64	1	58.2	1	539	0.00185529	8.47669e-06
gi94538350	PCDH17	Protocadherin 17	Cell adhesion molecule activity	1.73	1	126.2	2	1159	0.00172563	7.88427e-06
gi157653329	PCOLCE	Procollagen C-endopeptidase enhancer	Extracellular matrix structural constituent	55.68	20	47.9	178	449	0.396437	0.00181129
gi31317307	PCSK9	Proprotein convertase subtilisin/kexin type 9	Aminopeptidase activity	2.17	1	74.2	2	692	0.00289017	1.3205e-05
gi166795301	PCYOX1	Prenylcysteine oxidase 1	Catalytic activity	20.79	9	56.6	16	505	0.0316832	0.000144758
gi308387374	PDE4D	Phosphodiesterase 4D, cAMP-specific(phosphodiesterase E3 dunce homolog, Drosophila)	Phosphoric diester hydrolase activity	1.07	1	84.4	1	745	0.00134228	6.1328e-06
gi341823698	PDE8A	Phosphodiesterase 8A	Phosphoric diester hydrolase activity	2.77	1	86	3	757	0.00396301	1.81067e-05
gi5453872	PDGFRL	Platelet-derived growth factor receptor-like	Receptor activity	5.07	1	41.8	1	375	0.00266667	1.21838e-05
gi148368962	PEAK1	NKF3 kinase family member	-	0.34	1	193	1	1746	0.000572738	2.6168e-06
gi4505621	PEBP1	Prostatic binding protein	Protease inhibitor activity	7.49	1	21	1	187	0.00534759	2.44328e-05
gi116812622	PEBP4	Phosphatidylethanolamine-binding protein 4	Molecular function unknown	22.03	4	25.7	9	227	0.0396476	0.000181147
gi260593665	PEPD	Peptidase D	Peptidase activity	20.28	8	47.2	11	429	0.025641	0.000117152
gi4826898	PFN1	Profilin 1	Cytoskeletal protein binding	30	3	15	4	140	0.0285714	0.000130541
gi4505753	PGAM1	Phosphoglycerate mutase 1 (brain)	Catalytic activity	7.09	1	28.8	1	254	0.00393701	1.79879e-05
gi4505763	PGK1	Phosphoglycerate kinase 1	Catalytic activity	22.54	6	44.6	20	417	0.0479616	0.000219134
gi4827036	PGLYRP1	Peptidoglycan recognition protein 1	Molecular function unknown	8.16	1	21.7	1	196	0.00510204	2.33109e-05
gi156616294	PGLYRP2	Peptidoglycan recognition protein 2	Receptor activity	54.34	17	62.2	396	576	0.6875	0.00314114
gi12707580	PHOX2B	Paired-like homeobox 2b	Transcription factor activity	5.1	1	31.6	3	314	0.00955414	4.36522e-05
gi312434019	PI16	Protease inhibitor 16	Protease inhibitor activity	13.61	5	49.4	22	463	0.0475162	0.000217098
gi22538450	PIGQ	Phosphatidylinositol glycan, class Q	Transferase activity	3.79	1	65.3	1	581	0.00172117	7.86391e-06
gi31377806	PIGR	Polymeric immunoglobulin receptor	Receptor activity	3.66	2	83.2	4	764	0.0052356	2.39211e-05
gi332164777	PKM2	Pyruvate kinase, muscle	-	5.25	2	49.9	4	457	0.00875274	3.99907e-05
gi189095271	PLA2G7	Phospholipase A2, group VII(platelet-activating factor acetylhydrolase, plasma)	Phospholipase activity	6.8	2	50	11	441	0.0249433	0.000113964
gi195972873	PLCH1	Phospholipase C-like 3	Molecular function unknown	0.7	1	114.4	1	1002	0.000998004	4.55981e-06
gi4505881	PLG	Plasminogen	Peptidase activity	75.8	63	90.5	1024	810	1.2642	0.00577604
gi255958306	PLIN3	Mannose-6-phosphate receptor binding protein1	Transporter activity	3.32	1	45.8	1	422	0.00236967	1.08269e-05
gi5453914	PLTP	Phospholipid transfer protein	Transporter activity	38.74	17	54.7	120	493	0.243408	0.00111211
gi40255005	PLXDC2	Plexin domain containing 2	Receptor activity	6.62	3	59.5	12	529	0.0226843	0.000103643
gi40254442	PLXNB1	Plexin B1	Receptor activity	0.89	1	232.2	2	2135	0.000936768	4.28003e-06
gi212286172	POLR1B	Polymerase (RNA) I polypeptide B, 128kDa	DNA-directed RNA polymerase activity	1.11	1	121.9	1	1079	0.000926784	4.23442e-06
gi19923106	PON1	Paraoxonase 1	Hydrolase activity	72.96	16	39.7	423	355	1.19155	0.00544411
gi29788996	PON3	Paraoxonase 3	Hydrolase activity	24.01	6	39.6	46	354	0.129944	0.000593703
gi209863011	POSTN	Periostin, osteoblast specific factor isoform 3	Cell adhesion molecule activity	43.79	3	87.2	97	781	0.1242	0.00056746
gi209863034	POSTN	Periostin, osteoblast specific factor isoform 4	Cell adhesion molecule activity	41.94	1	83.8	91	751	0.121172	0.000553626
gi134133226	POTEE	POTE ankyrin domain family, member E	Molecular function unknown	10.05	1	121.3	101	1075	0.0939535	0.000429267
gi10863927	PPIA	Peptidylprolyl isomerase A (cyclophilin A)	Isomerase activity	32.12	5	18	5	165	0.030303	0.000138453
gi4758950	PPIB	Peptidylprolyl isomerase B (cyclophilin B)	Chaperone activity	3.7	1	23.7	1	216	0.00462963	2.11525e-05
gi4505991	PPIC	Peptidylprolyl isomerase C (cyclophilin C)	Chaperone activity	9.91	2	22.7	12	212	0.0566038	0.000258619
gi14150227	PRAC	Prostate cancer susceptibility candidate	Molecular function unknown	36.84	1	6	1	57	0.0175439	8.01567e-05
gi223633957	PRAP1	Proline-rich acidic protein 1	Molecular function unknown	31.69	2	16.3	4	142	0.028169	0.000128702
gi32455266	PRDX1	Peroxiredoxin 1	Peroxidase activity	10.55	2	22.1	2	199	0.0100503	4.59189e-05
gi4758638	PRDX6	Peroxiredoxin 6	Peroxidase activity	4.02	1	25	1	224	0.00446429	2.0397e-05
gi46276889	PRG2	Proteoglycan 2, bone marrow (natural killer cellactivator, eosinophil granule major basic protein)	Molecular function unknown	20.27	3	25.2	4	222	0.018018	8.23231e-05
gi67190163	PRG4	Proteoglycan 4	Cell adhesion molecule activity	23.29	28	151	217	1404	0.154558	0.000706167
gi4506115	PROC	Protein C (inactivator of coagulation factors Vaand VIIIa)	Peptidase activity	15.62	7	52	38	461	0.0824295	0.000376615
gi34335272	PROCR	Protein C receptor, endothelial (EPCR)	Antigen binding	20.59	4	26.7	34	238	0.142857	0.000652705
gi192447438	PROS1	Protein S (alpha)	Protease inhibitor activity	46.45	28	75.1	289	676	0.427515	0.00195329
gi4506121	PROZ	Protein Z, vitamin K-dependent plasmaglycoprotein	Molecular function unknown	24.25	7	44.7	12	400	0.03	0.000137068
gi156938331	PRPF39	PRP39 pre-mRNA processing factor 39 homolog(yeast)	Molecular function unknown	2.84	1	78.4	1	669	0.00149477	6.8295e-06
gi149192855	PRRC2B	Proline-rich coiled-coil 2B	-	0.45	1	242.8	1	2229	0.000448632	2.04977e-06
gi4506147	PRSS2	Protease, serine, 2 (trypsin 2)	Serine-type peptidase activity	4.05	1	26.5	1	247	0.00404858	1.84977e-05
gi308193325	PRSS3	Protease, serine, 3 (mesotrypsin)	Serine-type peptidase activity	5.42	1	25.9	8	240	0.0333333	0.000152298
gi83281200	PRTG	Protogenin homolog (Gallus gallus)	Molecular function unknown	0.96	1	127	2	1150	0.00173913	7.94597e-06
gi23110942	PSMA5	Proteasome (prosome, macropain) subunit, alphatype, 5	Ubiquitin-specific protease activity	12.86	2	26.4	4	241	0.0165975	7.58329e-05
gi23110944	PSMA6	Proteasome (prosome, macropain) subunit, alphatype, 6	Ubiquitin-specific protease activity	4.88	1	27.4	1	246	0.00406504	1.85729e-05
gi4506193	PSMB1	Proteasome (prosome, macropain) subunit, betatype, 1	Ubiquitin-specific protease activity	5.81	1	26.5	1	241	0.00414938	1.89582e-05
gi315139004	PSMB2	Proteasome (prosome, macropain) subunit, betatype, 2	Ubiquitin-specific protease activity	13.1	1	9.6	1	84	0.0119048	5.43921e-05
gi22538467	PSMB4	Proteasome (prosome, macropain) subunit, betatype, 4	Ubiquitin-specific protease activity	5.68	1	29.2	1	264	0.00378788	1.73066e-05
gi4758970	PSMB8	Proteasome (prosome, macropain) subunit, betatype, 8 (large multifunctional protease 7)	Ubiquitin-specific protease activity	2.94	1	29.8	1	272	0.00367647	1.67976e-05
gi32171249	PTGDS	Prostaglandin D2 synthase 21kDa (brain)	Ligase activity	36.32	4	21	50	190	0.263158	0.00120235
gi109633039	PTPRF	Protein tyrosine phosphatase, receptor type, F	Receptor signaling protein tyrosine phosphatase activity	0.79	1	211.6	1	1898	0.00052687	2.40724e-06
gi194097398	PTPRG	Protein tyrosine phosphatase, receptor type, G	Receptor signaling protein tyrosine phosphatase activity	3.74	4	161.9	7	1445	0.00484429	2.21332e-05
gi148728160	PTPRJ	Protein tyrosine phosphatase, receptor type, J	Receptor signaling protein tyrosine phosphatase activity	8.35	3	57.2	7	539	0.012987	5.93368e-05
gi18860902	PTPRK	Protein tyrosine phosphatase, receptor type, K	Receptor signaling protein tyrosine kinase activity	0.42	1	162.1	1	1440	0.000694444	3.17287e-06
gi104487297	PTPRS	Protein tyrosine phosphatase, receptor type, S	Receptor signaling protein tyrosine phosphatase activity	0.63	1	212.4	2	1910	0.00104712	4.78422e-06
gi209413730	PVR	Poliovirus receptor	Receptor activity	3.3	1	39.3	1	364	0.00274725	1.2552e-05
gi162809334	PZP	Pregnancy-zone protein	Protease inhibitor activity	27.6	21	163.8	1237	1482	0.834683	0.00381361
gi13325075	QSOX1	Quiescin Q6	Molecular function unknown	38.69	24	82.5	73	747	0.0977242	0.000446496
gi13569962	RAB1B	RAB1B, member RAS oncogene family	GTPase activity	13.43	2	22.2	2	201	0.00995025	4.5462e-05
gi19924125	RAD51L3	RAD51-like 3 (S. cerevisiae)	DNA binding	7.41	1	23.3	1	216	0.00462963	2.11525e-05
gi4506427	RARRES2	Retinoic acid receptor responder (tazaroteneinduced) 2	Receptor activity	21.47	3	18.6	6	163	0.0368098	0.000168182
gi55743122	RBP4	Retinol binding protein 4, plasma	Transporter activity	77.11	13	23	203	201	1.00995	0.0046144
gi29725633	REG1A	Regenerating islet-derived 1 alpha (pancreaticstone protein, pancreatic thread protein)	Extracellular matrix structural constituent	23.49	3	18.7	3	166	0.0180723	8.25711e-05
gi4505605	REG3A	Regenerating islet-derived 3 alpha	Growth factor activity	13.14	1	19.4	1	175	0.00571429	2.61082e-05
gi118197270	RGPD6	RANBP2-like and GRIP domain containing 6	Binding	0.77	1	103.3	1	904	0.00110619	5.05413e-06
gi270288802	RIMS1	Regulating synaptic membrane exocytosis 1	Transporter activity	1.18	1	85.1	1	760	0.00131579	6.01176e-06
gi38201682	RNASE1	Ribonuclease, RNase A family, 1 (pancreatic)	RNA binding Ribonuclease activity	39.74	4	17.6	9	156	0.0576923	0.000263592
gi37577172	RNASE4	Ribonuclease, RNase A family, 4	Ribonuclease activity	21.09	2	16.8	5	147	0.0340136	0.000155406
gi5231228	RNASET2	Ribonuclease T2	Ribonuclease activity	3.91	1	29.5	1	256	0.00390625	1.78474e-05
gi17511435	ROBO4	Roundabout homolog 4, magic roundabout(Drosophila)	Cell adhesion molecule activity	1.59	1	107.4	2	1007	0.0019861	9.07435e-06
gi4885583	ROCK1	Rho-associated, coiled-coil containing proteinkinase 1	Protein serine/threonine kinase activity	0.74	1	158.1	1	1354	0.000738552	3.3744e-06
gi4506591	RPE65	Retinal pigment epithelium-specific protein65kDa	Transporter activity	1.88	1	60.9	1	533	0.00187617	8.57211e-06
gi15431288	RPL10A	Ribosomal protein L10a	Structural constituent of ribosome	5.99	1	24.8	3	217	0.0138249	6.3165e-05
gi4506663	RPL8	Ribosomal protein L8	Structural constituent of ribosome	2.33	1	28	2	257	0.0077821	3.55559e-05
gi4759050	RPS6KA3	Ribosomal protein S6 kinase, 90kDa,polypeptide 3	Protein serine/threonine kinase activity	1.22	1	83.7	6	740	0.00810811	3.70454e-05
gi14141193	RPS9	Ribosomal protein S9	Structural constituent of ribosome	6.19	1	22.6	1	194	0.00515464	2.35512e-05
gi13899247	RTBDN	Retbindin	Molecular function unknown	8.05	1	28.1	2	261	0.00766284	3.5011e-05
gi5902016	RTN4	Reticulon 4	Protein binding	2.51	1	22.4	2	199	0.0100503	4.59189e-05
gi21614544	S100A8	S100 calcium binding protein A8 (calgranulinA)	Calcium ion binding	11.83	1	10.8	3	93	0.0322581	0.000147385
gi4506773	S100A9	S100 calcium binding protein A9 (calgranulinB)	Calcium ion binding	24.56	2	13.2	8	114	0.0701754	0.000320627
gi40316910	SAA1	Serum amyloid A1	Transporter activity	52.46	4	13.5	21	122	0.172131	0.000786456
gi315075331	SAA2-SAA4	SAA2-SAA4 readthrough	-	30.29	5	23.3	60	208	0.288462	0.00131796
gi239582751	SAMD4A	Sterile alpha motif domain containing 4	Molecular function unknown	6.38	1	37.3	1	345	0.00289855	1.32433e-05
gi260436922	SBSN	Suprabasin	Molecular function unknown	15.25	2	60.5	5	590	0.00847458	3.87198e-05
gi68160947	SCG2	Secretogranin II (chromogranin C)	Molecular function unknown	0.81	1	70.9	1	617	0.00162075	7.40508e-06
gi4507809	SCGB1A1	Secretoglobin, family 1A, member 1(uteroglobin)	Cytokine activity	10.99	1	10	1	91	0.010989	5.02081e-05
gi40807363	SDR16C5	Short chain dehydrogenase/reductase family 16C, member 5	Catalytic activity	6.15	1	34.1	1	309	0.00323625	1.47862e-05
gi16306550	SELENBP1	Selenium binding protein 1	Molecular function unknown	4.45	2	52.4	2	472	0.00423729	1.93599e-05
gi262206315	SELL	Selectin L (lymphocyte adhesion molecule 1)	Cell adhesion molecule activity	16.36	5	43.6	26	385	0.0675325	0.000308551
gi148277018	SEPP1	Selenoprotein P, plasma, 1	Peroxidase activity	16.01	5	43.2	27	381	0.0708661	0.000323783
gi189163528	SERPINA1	Serine (or cysteine) proteinase inhibitor,clade A (alpha-1 antiproteinase, antitrypsin), member 1	Protease inhibitor activity	60.53	27	46.7	1039	418	2.48565	0.0113568
gi7705879	SERPINA10	Serine (or cysteine) proteinase inhibitor,clade A (alpha-1 antiproteinase, antitrypsin), member 10	Protease inhibitor activity	28.38	10	50.7	26	444	0.0585586	0.00026755
gi50659080	SERPINA3	Serine (or cysteine) proteinase inhibitor,clade A (alpha-1 antiproteinase, antitrypsin), member 3	Protease inhibitor activity	63.36	33	47.6	1768	423	4.17967	0.0190966
gi21361302	SERPINA4	Serine (or cysteine) proteinase inhibitor,clade A (alpha-1 antiproteinase, antitrypsin), member 4	Protease inhibitor activity	66.74	26	48.5	417	427	0.976581	0.00446193
gi194018472	SERPINA5	Serine (or cysteine) proteinase inhibitor,clade A (alpha-1 antiproteinase, antitrypsin), member 5	Protease inhibitor activity	32.51	14	45.6	131	406	0.32266	0.00147421
gi73858564	SERPINA6	Serine (or cysteine) proteinase inhibitor,clade A (alpha-1 antiproteinase, antitrypsin), member 6	Transporter activity	30.37	8	45.1	99	405	0.244444	0.00111685
gi205277441	SERPINA7	Serine (or cysteine) proteinase inhibitor,clade A (alpha-1 antiproteinase, antitrypsin), member 7	Protease inhibitor activity	55.9	20	46.3	216	415	0.520482	0.00237805
gi13489087	SERPINB1	Serine (or cysteine) proteinase inhibitor,clade B (ovalbumin), member 1	Protease inhibitor activity	5.01	1	42.7	2	379	0.00527704	2.41105e-05
gi41152086	SERPINB6	Serine (or cysteine) proteinase inhibitor,clade B (ovalbumin), member 6	Protease inhibitor activity	9.31	2	42.6	3	376	0.00797872	3.64543e-05
gi4502261	SERPINC1	Serine (or cysteine) proteinase inhibitor,clade C (antithrombin), member 1	Protease inhibitor activity	67.89	34	52.6	1427	464	3.07543	0.0140514
gi73858566	SERPIND1	Serine (or cysteine) proteinase inhibitor,clade D (heparin cofactor), member 1	Protease inhibitor activity	59.52	27	57	587	499	1.17635	0.00537468
gi39725934	SERPINF1	Serine (or cysteine) proteinase inhibitor,clade F (alpha-2 antiplasmin, pigment epithelium derived factor), member 1	Serine-type peptidase activity	57.66	25	46.3	385	418	0.921053	0.00420823
gi115583663	SERPINF2	Serine (or cysteine) proteinase inhibitor,clade F (alpha-2 antiplasmin, pigment epithelium derived factor), member 2	Protease inhibitor activity	56.42	22	54.5	377	491	0.767821	0.00350812
gi73858568	SERPING1	Serine (or cysteine) proteinase inhibitor,clade G (C1 inhibitor), member 1, (angioedema, hereditary)	Protease inhibitor activity	44.2	26	55.1	1507	500	3.014	0.0137708
gi5453886	SERPINI2	Serine (or cysteine) proteinase inhibitor,clade I (pancpin), member 2	Protease inhibitor activity	2.22	1	46.1	1	405	0.00246914	1.12813e-05
gi170784838	SFRP4	Secreted frizzled-related protein 4	Receptor signaling protein activity	3.18	1	39.8	1	346	0.00289017	1.3205e-05
gi7382460	SHBG	Sex hormone-binding globulin	Transporter activity	62.44	16	43.8	167	402	0.415423	0.00189804
gi4506939	SHH	Sonic hedgehog homolog (Drosophila)	Receptor binding	2.81	1	49.6	1	462	0.0021645	9.88947e-06
gi203098098	SHROOM3	Shroom family member 3	Receptor signaling complex scaffold activity	0.3	1	216.7	1	1996	0.000501002	2.28905e-06
gi38569491	SIK3	SIK family kinase 3	Molecular function unknown	1.35	1	139.9	1	1263	0.000791766	3.61753e-06
gi7662126	SIPA1L1	Signal-induced proliferation-associated 1like 1	GTPase activator activity	1.11	1	199.9	1	1804	0.000554324	2.53267e-06
gi336594532	SLC14A2	Solute carrier family 14 (urea transporter),member 2	Transporter activity	0.65	1	101.1	1	920	0.00108696	4.96623e-06
gi61744483	SLC3A2	Solute carrier family 3 (activators of dibasicand neutral amino acid transport), member 2	Auxiliary transport protein activity	8.13	3	57.9	5	529	0.0094518	4.31846e-05
gi4507065	SLPI	Secretory leukocyte protease inhibitor (antileukoproteinase)	Protease inhibitor activity	11.36	1	14.3	1	132	0.00757576	3.46131e-05
gi67782305	SOD2	Superoxide dismutase 2, mitochondrial	Superoxide dismutase activity	16.67	3	24.7	3	222	0.0135135	6.17424e-05
gi118582275	SOD3	Superoxide dismutase 3, extracellular	Superoxide dismutase activity	54.17	7	25.8	72	240	0.3	0.00137068
gi155030230	SORBS3	Sorbin and SH3 domain containing 3	Cell adhesion molecule activity	0.75	1	75.3	2	671	0.00298063	1.36183e-05
gi5902112	SOX30	SRY (sex determining region Y)-box 30	Transcription factor activity	2	1	54.3	4	501	0.00798403	3.64785e-05
gi27436920	SPAG9	Sperm associated antigen 9	Molecular function unknown	0.46	1	144.6	1	1307	0.000765111	3.49574e-06
gi4507171	SPARC	Secreted protein, acidic, cysteine-rich (osteonectin)	Extracellular matrix structural constituent	23.76	6	34.6	10	303	0.0330033	0.00015079
gi190341024	SPARCL1	SPARC-like 1 (mast9, hevin)	Calcium ion binding	12.8	6	75.2	15	664	0.0225904	0.000103214
gi217416352	SPHKAP	SPHK1 interactor, AKAP domain containing	Molecular function unknown	0.42	1	183.3	1	1671	0.000598444	2.73425e-06
gi6912682	SPON2	Spondin 2, extracellular matrix protein	Extracellular matrix structural constituent	2.72	1	35.7	1	331	0.00302115	1.38034e-05
gi5902118	SPP2	Secreted phosphoprotein 2, 24kDa	Protease inhibitor activity	11.37	2	24.3	3	211	0.014218	6.49612e-05
gi67782321	SPTB	Spectrin, beta, erythrocytic (includes spherocytosis, clinical type I)	Structural molecule activity	0.86	1	267.7	2	2328	0.000859107	3.9252e-06
gi170016061	SPTBN5	Spectrin, beta, non-erythrocytic 5	Cytoskeletal protein binding	0.38	1	412.8	2	3639	0.000549602	2.51109e-06
gi10835067	SSB	Sjogren syndrome antigen B (autoantigen La)	RNA binding	1.72	1	46.8	3	408	0.00735294	3.35951e-05
gi222352122	SSC5D	Scavenger receptor cysteine rich domain containing (5 domains)	-	9.35	9	165.6	22	1573	0.013986	6.39012e-05
gi261878473	SSX2IP	Synovial sarcoma, X breakpoint 2 interactingprotein	Cell adhesion molecule activity	1.36	1	68.2	1	587	0.00170358	7.78353e-06
gi4507267	STC2	Stanniocalcin 2	Hormone activity	3.97	1	33.2	2	302	0.00662252	3.02578e-05
gi71834868	SUN3	Sad1 and UNC84 domain containing 3	Molecular function unknown	1.96	1	40.5	7	357	0.0196078	8.95869e-05
gi148886654	SVEP1	Sushi, von Willebrand factor type A, EGF and pentraxin domain containing 1	Cell adhesion molecule activity	0.81	2	389.9	3	3571	0.000840101	3.83837e-06
gi19924097	SYN1	Synapsin I	Transporter activity	1.35	1	70	2	669	0.00298954	1.3659e-05
gi112382239	SYNM	Desmuslin	Structural constituent of cytoskeleton	1.52	1	140.1	1	1253	0.000798085	3.6464e-06
gi15011902	SYTL2	Synaptotagmin-like 2	Molecular function unknown	0.66	1	102.5	1	910	0.0010989	5.02081e-06
gi260656022	TADA2A	Transcriptional adaptor 2 (ADA2 homolog,yeast)-like	Transcription regulator activity	4.51	1	51.5	1	443	0.00225734	1.03136e-05
gi48255905	TAGLN	Transgelin	Cytoskeletal protein binding	6.97	1	22.6	1	201	0.00497512	2.2731e-05
gi315139026	TAOK1	TAO kinase 1	Protein serine/threonine kinase activity	1.76	1	97.5	1	853	0.00117233	5.35631e-06
gi50658061	TBC1D1	TBC1 (tre-2/USP6, BUB2, cdc16) domain family,member 1	Molecular function unknown	0.94	1	133	9	1168	0.00770548	3.52058e-05
gi38570103	TBC1D8B	TBC1 domain family, member 8B (with GRAM domain)	Molecular function unknown	3.48	1	72.6	1	632	0.00158228	7.22933e-06
gi40217812	TBRG4	Transforming growth factor beta regulator 4	Molecular function unknown	0.95	1	70.7	1	631	0.00158479	7.24078e-06
gi296080704	TCN2	Transcobalamin II; macrocytic anemia	Transporter activity	3.75	1	44.4	1	400	0.0025	1.14223e-05
gi8924256	TCP11	T-complex 11 (mouse)	Receptor activity	3.85	1	49.3	1	441	0.00226757	1.03604e-05
gi133778961	TEX15	Testis expressed sequence 15	Molecular function unknown	0.32	1	315.1	1	2789	0.000358551	1.6382e-06
gi4557871	TF	Transferrin	Transporter activity	54.44	41	77	537	698	0.769341	0.00351507
gi73760409	TFPI	Tissue factor pathway inhibitor(lipoprotein-associated coagulation inhibitor)	Protease inhibitor activity	3.19	1	28.6	2	251	0.00796813	3.64059e-05
gi189458817	TFRC	Transferrin receptor (p90, CD71)	Auxiliary transport protein activity	5.79	4	84.8	7	760	0.00921053	4.20823e-05
gi4507467	TGFBI	Transforming growth factor, beta-induced, 68kDa	Receptor binding	42.61	24	74.6	116	683	0.169839	0.000775983
gi307574634	TGFBR3	Transforming growth factor, beta receptor III(betaglycan, 300kDa)	Receptor activity	2	1	93.4	2	850	0.00235294	1.07504e-05
gi40317626	THBS1	Thrombospondin 1	Extracellular matrix structural constituent	5.04	4	129.3	5	1170	0.0042735	1.95254e-05
gi6005902	THBS3	Thrombospondin 3	Extracellular matrix structural constituent	4.39	2	104.1	9	956	0.00941423	4.3013e-05
gi31543806	THBS4	Thrombospondin 4	Extracellular matrix structural constituent	31.22	16	105.8	115	961	0.119667	0.000546751
gi19923362	THY1	Thy-1 cell surface antigen	Molecular function unknown Protein binding	6.21	1	17.9	1	161	0.00621118	2.83785e-05
gi226498466	TIMD4	T-cell immunoglobulin and mucin domaincontaining 4	Molecular function unknown	3.14	1	38.5	1	350	0.00285714	1.30541e-05
gi4507509	TIMP1	Tissue inhibitor of metalloproteinase 1(erythroid potentiating activity, collagenase inhibitor)	Extracellular matrix structural constituent	47.83	7	23.2	68	207	0.328502	0.00150091
gi4507511	TIMP2	Tissue inhibitor of metalloproteinase 2	Extracellular matrix structural constituent	23.64	5	24.4	20	220	0.0909091	0.000415358
gi262399371	TMEM201	Transmembrane protein 201	Molecular function unknown	1.05	1	72.2	1	666	0.0015015	6.86026e-06
gi11056061	TMSB4X	Thymosin, beta 4, X-linked	Cytoskeletal protein binding	25	1	5	2	44	0.0454545	0.000207679
gi153946395	TNC	Tenascin C (hexabrachion)	Cell adhesion molecule activity	15.13	23	240.7	55	2201	0.0249886	0.000114171
gi26051243	TNFAIP6	Tumor necrosis factor, alpha-induced protein6	Extracellular matrix structural constituent	5.05	1	31.2	1	277	0.00361011	1.64943e-05
gi157738639	TNS4	Tensin 4	Molecular function unknown	1.26	1	76.7	1	715	0.0013986	6.39012e-06
gi188528648	TNXB	Tenascin XB	Extracellular matrix structural constituent	6.67	17	457.9	38	4242	0.00895804	4.09287e-05
gi4507645	TPI1	Triosephosphate isomerase 1	Isomerase activity	27.71	5	26.7	7	249	0.0281124	0.000128444
gi186972143	TPP2	Tripeptidyl peptidase II	Aminopeptidase activity	1.68	1	138.3	1	1249	0.000800641	3.65807e-06
gi22027630	TRAF6	TNF receptor-associated factor 6	Signal transducer activity	4.21	1	59.5	1	522	0.00191571	8.75275e-06
gi6005920	TRH	Thyrotropin-releasing hormone	Peptide hormone	2.07	1	27.4	3	242	0.0123967	5.66397e-05
gi82617564	TRIM16L	Tripartite motif containing 16-like	Molecular function unknown	3.74	1	40.3	1	348	0.00287356	1.31291e-05
gi336455091	TTC34	Tetratricopeptide repeat domain 34	-	1.41	1	60.9	1	566	0.00176678	8.07232e-06
gi11068135	TTLL1	Tubulin tyrosine ligase-like family, member 1	Molecular function unknown	1.89	1	49	4	423	0.00945626	4.32051e-05
gi291045223	TTN	Titin	Structural molecule activity Kinase activity	0.04	1	2991.1	9	26926	0.000334249	1.52716e-06
gi4507725	TTR	Transthyretin (prealbumin, amyloidosis type I)	Transporter activity	77.55	16	15.9	589	147	4.0068	0.0183068
gi29826279	TUB	Tubby homolog (mouse)	Transcription regulator activity	2.96	1	55.6	2	506	0.00395257	1.8059e-05
gi301171345	TUBA8	Tubulin, alpha 8	Cytoskeletal protein binding	12.01	3	42.9	5	383	0.0130548	5.96467e-05
gi29788785	TUBB	Tubulin, beta polypeptide	Structural constituent of cytoskeleton	13.51	4	49.6	18	444	0.0405405	0.000185227
gi50592994	TXN	Thioredoxin	Catalytic activity	12.38	1	11.7	2	105	0.0190476	8.70273e-05
gi224493972	TXNDC5	Thioredoxin domain containing 5	Oxidoreductase activity	2.78	1	36.2	1	324	0.00308642	1.41016e-05
gi67191208	UBC	Ubiquitin C	Ubiquitin-specific protease activity	11.82	1	77	3	685	0.00437956	2.00099e-05
gi19718762	UBE3A	Ubiquitin protein ligase E3A (human papillomavirus E6-associated protein, Angelman syndrome)	Ubiquitin-specific protease activity	2.23	1	97.9	1	852	0.00117371	5.3626e-06
gi28372497	UBR1	Ubiquitin protein ligase E3 component n-recognin1	Ubiquitin-specific protease activity	0.69	1	200.1	4	1749	0.00228702	1.04492e-05
gi9910280	UGGT1	UDP-glucose ceramide glucosyltransferase-like1	Transferase activity	1.03	1	177.1	1	1555	0.000643087	2.93822e-06
gi88702793	VASN	Vasorin	Growth factor binding	11.89	6	71.7	70	673	0.104012	0.000475223
gi18379349	VAT1	Vesicle amine transport protein 1 homolog (Tcalifornica)	Transporter activity	8.65	2	41.9	3	393	0.00763359	3.48774e-05
gi4507875	VCAM1	Vascular cell adhesion molecule 1	Cell adhesion molecule activity	21.24	14	81.2	34	739	0.0460081	0.000210208
gi255918077	VCAN	Versican	Extracellular matrix structural constituent	7.39	13	264.9	99	2409	0.0410959	0.000187764
gi62414289	VIM	Vimentin	Structural constituent of cytoskeleton	4.94	2	53.6	3	466	0.00643777	2.94137e-05
gi296434251	VSIG4	V-set and immunoglobulin domain containing 4	Receptor activity	22.12	4	35.5	12	321	0.0373832	0.000170801
gi88853069	VTN	Vitronectin (serum spreading factor, somatomedinB, complement S-protein)	Extracellular matrix structural constituent	37.45	13	54.3	500	478	1.04603	0.00477922
gi47419918	WARS	Tryptophanyl-tRNA synthetase	Ligase activity	3.72	1	48.8	2	430	0.00465116	2.12509e-05
gi223005857	WDR67	WD repeat domain 67	Molecular function unknown	1.13	1	112.6	1	970	0.00103093	4.71024e-06
gi282165776	WDR78	WD repeat domain 78	Molecular function unknown	4.04	1	61	1	545	0.00183486	8.38337e-06
gi22748937	XPO5	Exportin 5	Transporter activity	1.41	1	136.2	2	1204	0.00166113	7.58959e-06
gi290543591	YTHDF2	YTH domain family, member 2	Molecular function unknown	2.84	1	56.8	2	529	0.00378072	1.72739e-05
gi5803225	YWHAE	Tyrosine 3-monooxygenase/tryptophan5-monooxygenase activation protein, epsilon polypeptide	Receptor signaling complex scaffold activity	11.37	1	29.2	10	255	0.0392157	0.000179174
gi4507953	YWHAZ	Tyrosine 3-monooxygenase/tryptophan5-monooxygenase activation protein, zeta polypeptide	Receptor signaling complex scaffold activity	24.49	3	27.7	14	245	0.0571429	0.000261082
gi27881494	ZAN	Zonadhesin	Cell adhesion molecule activity	0.66	1	295.3	1	2721	0.000367512	1.67914e-06
gi222831664	ZNF184	Zinc finger protein 184 (Kruppel-like)	Transcription regulator activity	2.8	1	86.1	1	751	0.00133156	6.0838e-06
gi22749235	ZNF709	Zinc finger protein 709	Transcription factor activity	3.12	1	74.6	1	641	0.00156006	7.12782e-06
gi73747881	ZZEF1	Zinc finger, ZZ-type with EF hand domain 1	Molecular function unknown	0.24	1	330.9	5	2961	0.00168862	7.71519e-06
