# Supplementary material for: Proteomic analysis of human osteoarthritis synovial fluid
Source: Clin Proteomics. 2014 Feb 17;11(1):6. doi: 10.1186/1559-0275-11-6 (PMC3942106; doi:10.1186/1559-0275-11-6)
Supplement: Additional file 3 — A complete list of peptides identified in this study. This table contains all the peptides identified in the study along with peptide sequence, protein description, gene symbol, protein group accession, XCorr, Ion Score, modifications, charge, m/z (Da), MH + (Da), Delta mass (ppm) and retention time (RT). [file 1559-0275-11-6-S3.xlsx]

## Sheet: Sheet1
Balakrishnan et al., 2014. Proteomic analysis of human osteoarthritis synovial fluid
Additional file 3. A complete list of peptides identified from OA synovial fluid
Peptide Sequence	Protein Description	Gene Symbol	# Proteins	Protein Group Accessions	XCorr	IonScore	Modifications	Charge	m/z (Da)	MH+ (Da)	DeltaM (ppm)	RT (min)
ATWSGAVLAGR	alpha-1B-glycoprotein	A1BG	1	21071030	3.98	79	-	1	1088.59	1088.59	0.28	46.26
cEGPIPDVTFELLR	alpha-1B-glycoprotein	A1BG	1	21071030	4.29	74	C1(Carbamidomethyl)	2	823.416	1645.82	-0.98	64.69
cLAPLEGAR	alpha-1B-glycoprotein	A1BG	1	21071030	3.07	66	C1(Carbamidomethyl)	1	986.513	986.513	4.04	27.71
ELLVPR	alpha-1B-glycoprotein	A1BG	1	21071030	-	56	-	2	363.731	726.454	4.15	27.06
GVTFLLR	alpha-1B-glycoprotein	A1BG	1	21071030	2.98	42	-	1	805.496	805.496	3.5	54.1
GVTFLLRR	alpha-1B-glycoprotein	A1BG	1	21071030	-	38	-	2	481.301	961.595	0.84	48.77
HQFLLTGDTQGR	alpha-1B-glycoprotein	A1BG	1	21071030	5.13	76	-	1	1372.7	1372.7	3.69	26.04
IFFHLNAVALGDGGHYTcR	alpha-1B-glycoprotein	A1BG	1	21071030	8.94	98	C18(Carbamidomethyl)	3	716.688	2148.05	1.89	50.14
LELHVDGPPPRPQLR	alpha-1B-glycoprotein	A1BG	1	21071030	5.2	54	-	3	575.326	1723.96	1.17	40.61
LHDNQNGWSGDSAPVELILSDETLPAPEFSPEPESGR	alpha-1B-glycoprotein	A1BG	1	21071030	5.42	46	-	3	1330.96	3990.86	-0.06	67.4
LLELTGPK	alpha-1B-glycoprotein	A1BG	1	21071030	3.5	71	-	1	870.529	870.529	-0.28	27.56
NGVAQEPVHLDSPAIK	alpha-1B-glycoprotein	A1BG	1	21071030	6.29	100	-	2	837.945	1674.88	1.09	43.01
SGLSTGWTQLSK	alpha-1B-glycoprotein	A1BG	1	21071030	4.4	100	-	2	632.83	1264.65	-0.58	35.79
SGLSTGWTQLSKLLELTGPK	alpha-1B-glycoprotein	A1BG	1	21071030	5.12	117	-	2	1058.59	2116.17	1.34	73.65
SLPAPWLSmAPVSWITPGLK	alpha-1B-glycoprotein	A1BG	1	21071030	4.72	78	M9(Oxidation)	2	1084.08	2167.16	-2.01	75.16
SLPAPWLSMAPVSWITPGLK	alpha-1B-glycoprotein	A1BG	1	21071030	4.95	76	-	2	1076.09	2151.17	1.51	75.92
SSTSPDR	alpha-1B-glycoprotein	A1BG	1	21071030	-	50	-	2	375.175	749.342	-0.4	11.97
SSTSPDRIFFHLNAVALGDGGHYTcR	alpha-1B-glycoprotein	A1BG	1	21071030	4.22	-	C25(Carbamidomethyl)	3	960.127	2878.37	-1.21	48.32
SWVPHTFESELSDPVELLVAES	alpha-1B-glycoprotein	A1BG	1	21071030	3.99	-	-	2	1236.1	2471.2	-0.48	75.59
TDGEGALSEPSATVTIEELAAPPPPVLMHHGESSQVLHPGNK	alpha-1B-glycoprotein	A1BG	1	21071030	4.93	26	-	3	1434.05	4300.12	0.99	57.13
TDGEGALSEPSATVTIEELAAPPPPVLmHHGESSQVLHPGNK	alpha-1B-glycoprotein	A1BG	1	21071030	-	29	M28(Oxidation)	4	1079.78	4316.11	-0.85	66.97
TPGAAANLELIFVGPQHAGNYR	alpha-1B-glycoprotein	A1BG	1	21071030	10.2	99	-	3	766.068	2296.19	2.71	55.23
TTAVcR	alpha-1B-glycoprotein	A1BG	1	21071030	-	56	C5(Carbamidomethyl)	2	354.179	707.351	1.2	14.51
VTLTcVAPLSGVDFQLR	alpha-1B-glycoprotein	A1BG	1	21071030	5.24	98	C5(Carbamidomethyl)	3	626.005	1876	-0.03	65.05
AAQVTIQSSGTFSSK	alpha-2-macroglobulin	A2M	1	66932947	4.62	113	-	2	756.389	1511.77	0.08	31.56
AFTNSK	alpha-2-macroglobulin	A2M	2	66932947	-	36	-	1	667.333	667.333	-11.23	14.04
AHTSFQISLSVSYTGSR	alpha-2-macroglobulin	A2M	1	66932947	4.4	90	-	3	614.312	1840.92	0.83	75.7
AIGYLNTGYQR	alpha-2-macroglobulin	A2M	1	66932947	4.25	76	-	1	1255.64	1255.64	-0.62	30.09
ALLAYAFALAGNQDK	alpha-2-macroglobulin	A2M	1	66932947	5.69	111	-	3	522.616	1565.83	-0.03	65.12
ALLAYAFALAGNQDKR	alpha-2-macroglobulin	A2M	1	66932947	5.57	96	-	3	574.649	1721.93	0.16	59.33
AVDQSVLLMKPDAELSASSVYNLLPEK	alpha-2-macroglobulin	A2M	1	66932947	4.92	55	-	2	1459.27	2917.54	4.91	77.31
AVDQSVLLmKPDAELSASSVYNLLPEK	alpha-2-macroglobulin	A2M	1	66932947	4.42	47	M9(Oxidation)	4	734.135	2933.52	-0.26	57.98
AYIFIDEAHITQALIWLSQR	alpha-2-macroglobulin	A2M	1	66932947	7.82	116	-	3	796.763	2388.27	1.16	77.09
DLKPAIVK	alpha-2-macroglobulin	A2M	1	66932947	-	52	-	2	442.284	883.562	0.44	44.11
DLTGFPGPLNDQDDEDcINR	alpha-2-macroglobulin	A2M	1	66932947	6.47	112	C17(Carbamidomethyl)	3	764.334	2290.99	-0.27	51.45
DmYSFLEDmGLK	alpha-2-macroglobulin	A2M	1	66932947	3.38	67	M2(Oxidation); M9(Oxidation)	2	740.822	1480.64	2.36	45.37
DMYSFLEDmGLK	alpha-2-macroglobulin	A2M	1	66932947	2.9	59	M9(Oxidation)	2	732.824	1464.64	1.16	78.22
DMYSFLEDMGLK	alpha-2-macroglobulin	A2M	1	66932947	3.67	66	-	2	724.825	1448.64	-0.31	76.61
DmYSFLEDMGLK	alpha-2-macroglobulin	A2M	1	66932947	3.33	78	M2(Oxidation)	2	732.824	1464.64	1.66	90.93
DNSVHWERPQKPK	alpha-2-macroglobulin	A2M	1	66932947	4.41	50	-	4	405.96	1620.82	-2.6	18.06
DRSPcYGYQWVSEEHEEAHHTAYLVFSPSK	alpha-2-macroglobulin	A2M	1	66932947	5.44	32	C5(Carbamidomethyl)	4	903.16	3609.62	1.5	45.76
DTVIKPLLVEPEGLEK	alpha-2-macroglobulin	A2M	1	66932947	5.51	82	-	3	594.009	1780.01	1.55	49.24
DTVIKPLLVEPEGLEKETTFNSLLcPSGGEVSEELSLK	alpha-2-macroglobulin	A2M	1	66932947	-	30	C25(Carbamidomethyl)	3	1386.72	4158.15	2.93	89.57
EEFPFALGVQTLPQTcDEPK	alpha-2-macroglobulin	A2M	1	66932947	5.31	70	C16(Carbamidomethyl)	2	1153.56	2306.1	1.52	62.94
EQAPHcIcANGR	alpha-2-macroglobulin	A2M	1	66932947	4.03	58	C6(Carbamidomethyl); C8(Carbamidomethyl)	3	471.546	1412.62	4.78	18.7
ETTFNSLLcPSGGEVSEELSLK	alpha-2-macroglobulin	A2M	1	66932947	6.21	104	C9(Carbamidomethyl)	2	1199.08	2397.15	0.66	57.66
ETTFNSLLcPSGGEVSEELSLKLPPNVVEESAR	alpha-2-macroglobulin	A2M	1	66932947	4.12	-	C9(Carbamidomethyl)	3	1196.93	3588.78	1.17	63.35
FEVQVTVPK	alpha-2-macroglobulin	A2M	1	66932947	2.91	64	-	2	523.798	1046.59	0.29	54.62
FQVDNNNR	alpha-2-macroglobulin	A2M	1	66932947	-	52	-	2	503.739	1006.47	0.44	19.57
FSGQLNSHGcFYQQVK	alpha-2-macroglobulin	A2M	1	66932947	7.74	97	C10(Carbamidomethyl)	2	950.446	1899.88	2.23	34.4
GEAFTLK	alpha-2-macroglobulin	A2M	1	66932947	-	57	-	1	765.414	765.414	-0.46	23.88
GEAFTLKATVLNYLPK	alpha-2-macroglobulin	A2M	1	66932947	-	49	-	2	883	1764.99	2.23	59.13
GGVEDEVTLSAYITIALLEIPLTVTHPVVR	alpha-2-macroglobulin	A2M	1	66932947	6.54	80	-	3	1069.26	3205.77	-0.44	77.98
GHFSISIPVK	alpha-2-macroglobulin	A2M	1	66932947	3.97	61	-	3	362.21	1084.62	1.32	32.32
GHFSISIPVKSDIAPVAR	alpha-2-macroglobulin	A2M	1	66932947	6.65	91	-	3	632.023	1894.06	0.61	39.12
GPTQEFK	alpha-2-macroglobulin	A2M	1	66932947	-	47	-	1	806.416	806.416	14.19	18.82
GPTQEFKK	alpha-2-macroglobulin	A2M	1	66932947	-	48	-	2	467.754	934.501	1.91	17.78
GVPIPNKVIFIR	alpha-2-macroglobulin	A2M	1	66932947	-	61	-	2	676.925	1352.84	0.73	44.11
HNVYINGITYTPVSSTNEK	alpha-2-macroglobulin	A2M	1	66932947	7.36	102	-	3	713.025	2137.06	2.6	34.09
HNVYINGITYTPVSSTNEKDmYSFLEDMGLK	alpha-2-macroglobulin	A2M	1	66932947	-	36	M21(Oxidation)	3	1194.9	3582.67	-0.74	62.85
HNVYINGITYTPVSSTNEKDMYSFLEDmGLK	alpha-2-macroglobulin	A2M	1	66932947	6.24	43	M28(Oxidation)	4	896.427	3582.68	2.06	56.36
HNVYINGITYTPVSSTNEKDmYSFLEDmGLK	alpha-2-macroglobulin	A2M	1	66932947	7.05	55	M21(Oxidation); M28(Oxidation)	3	1200.23	3598.67	-1.53	48.98
HNVYINGITYTPVSSTNEKDMYSFLEDMGLK	alpha-2-macroglobulin	A2M	1	66932947	6.42	91	-	3	1189.57	3566.69	1.39	66.95
HYDGSYSTFGER	alpha-2-macroglobulin	A2M	1	66932947	4.64	82	-	1	1418.59	1418.59	-1.72	22.62
IAQWQSFQLEGGLK	alpha-2-macroglobulin	A2M	1	66932947	4.48	85	-	2	802.925	1604.84	0.3	72.64
IAQWQSFQLEGGLKQFSFPLSSEPFQGSYK	alpha-2-macroglobulin	A2M	1	66932947	5.08	45	-	3	1145.58	3434.72	3.04	68.84
KDNSVHWERPQKPK	alpha-2-macroglobulin	A2M	1	66932947	5.39	74	-	2	874.966	1748.92	3.12	18.32
KDTVIKPLLVEPEGLEK	alpha-2-macroglobulin	A2M	1	66932947	8.02	105	-	3	636.707	1908.11	0.26	35.17
KLSFYYLImAK	alpha-2-macroglobulin	A2M	1	66932947	4.29	75	M9(Oxidation)	2	696.885	1392.76	1.54	47.87
KLSFYYLIMAK	alpha-2-macroglobulin	A2M	1	66932947	4.72	81	-	2	688.888	1376.77	2.21	67
KYFPETWIWDLVVVNSAGVAEVGVTVPDTITEWK	alpha-2-macroglobulin	A2M	1	66932947	-	36	-	3	1283.66	3848.98	0.29	77.39
KYSDASDcHGEDSQAFcEK	alpha-2-macroglobulin	A2M	1	66932947	7.78	126	C8(Carbamidomethyl); C17(Carbamidomethyl)	2	1117.44	2233.87	-0.72	20.1
LHTEAQIQEEGTVVELTGR	alpha-2-macroglobulin	A2M	1	66932947	7.46	146	-	3	704.031	2110.08	1.03	40.06
LLIYAVLPTGDVIGDSAK	alpha-2-macroglobulin	A2M	1	66932947	4.78	77	-	2	923.025	1845.04	3.26	64.64
LLLQQVSLPELPGEYSMK	alpha-2-macroglobulin	A2M	1	66932947	4.99	70	-	2	1023.06	2045.11	4.22	75.69
LLLQQVSLPELPGEYSmK	alpha-2-macroglobulin	A2M	1	66932947	5.04	80	M17(Oxidation)	3	687.701	2061.09	-2.14	64.51
LPPNVVEESAR	alpha-2-macroglobulin	A2M	1	66932947	4.58	78	-	1	1210.64	1210.64	0.81	24.55
LSFVKVDSHFR	alpha-2-macroglobulin	A2M	1	66932947	-	39	-	2	667.865	1334.72	0.46	49.58
LSFYYLIMAK	alpha-2-macroglobulin	A2M	1	66932947	3.52	77	-	2	624.839	1248.67	1.17	85.78
LSFYYLImAK	alpha-2-macroglobulin	A2M	1	66932947	-	59	M8(Oxidation)	2	632.837	1264.67	1.41	76.37
LVDGKGVPIPNK	alpha-2-macroglobulin	A2M	1	66932947	-	37	-	3	412.915	1236.73	-0.89	46.63
LVHVEEPHTETVR	alpha-2-macroglobulin	A2M	1	66932947	4.95	69	-	3	515.939	1545.8	0.55	21.76
LVHVEEPHTETVRK	alpha-2-macroglobulin	A2M	1	66932947	5.69	50	-	4	419.23	1673.9	1.59	20.59
mcPQLQQYEmHGPEGLR	alpha-2-macroglobulin	A2M	1	66932947	6.19	89	M1(Oxidation); C2(Carbamidomethyl); M10(Oxidation)	3	702.645	2105.92	0.65	33.63
mcPQLQQYEMHGPEGLR	alpha-2-macroglobulin	A2M	1	66932947	5.76	54	M1(Oxidation); C2(Carbamidomethyl)	3	697.315	2089.93	2.89	37.5
McPQLQQYEMHGPEGLR	alpha-2-macroglobulin	A2M	1	66932947	5.03	87	C2(Carbamidomethyl)	3	691.985	2073.94	5.44	40.45
McPQLQQYEmHGPEGLR	alpha-2-macroglobulin	A2M	1	66932947	5.59	91	C2(Carbamidomethyl); M10(Oxidation)	3	697.316	2089.93	4.03	35.51
NALFcLESAWK	alpha-2-macroglobulin	A2M	1	66932947	4.1	66	C5(Carbamidomethyl)	2	669.831	1338.66	3.21	60.66
NEDSLVFVQTDK	alpha-2-macroglobulin	A2M	1	66932947	4.18	88	-	2	697.844	1394.68	1.05	35.99
NEDSLVFVQTDKSIYKPGQTVK	alpha-2-macroglobulin	A2M	1	66932947	4.94	-	-	3	832.772	2496.3	1.44	38.67
QEDmKGHFSISIPVK	alpha-2-macroglobulin	A2M	1	66932947	5.26	77	M4(Oxidation)	4	433.723	1731.87	-2.87	31.9
QFSFPLSSEPFQGSYK	alpha-2-macroglobulin	A2M	1	66932947	5.02	112	-	2	924.945	1848.88	0.83	69.95
QGIPFFGQVR	alpha-2-macroglobulin	A2M	1	66932947	3.28	57	-	2	574.815	1148.62	0.94	72.11
QKDNGcFR	alpha-2-macroglobulin	A2M	1	66932947	-	57	C6(Carbamidomethyl)	2	512.734	1024.46	-2.14	16.35
QLNYKHYDGSYSTFGER	alpha-2-macroglobulin	A2M	1	66932947	5.02	46	-	3	688.985	2064.94	-0.13	30.23
QQNAQGGFSSTQDTVVALHALSK	alpha-2-macroglobulin	A2M	1	66932947	8.91	110	-	3	796.404	2387.2	1.44	44.68
QSSEITR	alpha-2-macroglobulin	A2M	1	66932947	3.54	57	-	1	820.417	820.417	0.82	16.77
QTVSWAVTPK	alpha-2-macroglobulin	A2M	1	66932947	3.84	90	-	2	558.806	1116.6	-0.7	30.18
SASNMAIVDVK	alpha-2-macroglobulin	A2M	1	66932947	3.69	97	-	2	567.795	1134.58	-0.5	28.08
SASNmAIVDVK	alpha-2-macroglobulin	A2M	1	66932947	3.72	80	M5(Oxidation)	2	575.794	1150.58	2.23	20.82
SDIAPVAR	alpha-2-macroglobulin	A2M	1	66932947	-	59	-	2	414.733	828.459	1.48	18.39
SFVHLEPmSHELPcGHTQTVQAHYILNGGTLLGLK	alpha-2-macroglobulin	A2M	1	66932947	7.06	60	M8(Oxidation); C14(Carbamidomethyl)	4	975.996	3900.96	2.51	52.46
SFVHLEPMSHELPcGHTQTVQAHYILNGGTLLGLK	alpha-2-macroglobulin	A2M	1	66932947	6.23	83	C14(Carbamidomethyl)	4	971.995	3884.96	0.45	57
SFVHLEPMSHELPcGHTQTVQAHYILNGGTLLGLKK	alpha-2-macroglobulin	A2M	1	66932947	-	32	C14(Carbamidomethyl)	5	803.419	4013.07	3.33	63.78
SFVHLEPmSHELPcGHTQTVQAHYILNGGTLLGLKK	alpha-2-macroglobulin	A2M	1	66932947	-	37	M8(Oxidation); C14(Carbamidomethyl)	6	672.347	4029.05	0.24	65.03
SGGRTEHPFTVEEFVLPK	alpha-2-macroglobulin	A2M	1	66932947	3.45	52	-	3	677.351	2030.04	1.45	67.13
SIYKPGQTVK	alpha-2-macroglobulin	A2M	1	66932947	-	49	-	2	560.827	1120.65	9.29	19.16
SIYKPGQTVKFR	alpha-2-macroglobulin	A2M	1	66932947	-	44	-	3	475.273	1423.81	-0.12	42.97
SKAIGYLNTGYQR	alpha-2-macroglobulin	A2M	1	66932947	4.66	76	-	3	490.929	1470.77	0.77	24.6
SLFTDLEAENDVLHcVAFAVPK	alpha-2-macroglobulin	A2M	1	66932947	7.57	75	C15(Carbamidomethyl)	3	825.749	2475.23	4.17	79.33
SLNEEAVK	alpha-2-macroglobulin	A2M	1	66932947	-	53	-	1	889.464	889.464	1.99	17.91
SLNEEAVKK	alpha-2-macroglobulin	A2M	1	66932947	3.4	51	-	1	1017.56	1017.56	0.6	17.88
SNHVSR	alpha-2-macroglobulin	A2M	1	66932947	-	41	-	2	350.181	699.354	0.66	11.41
SPcYGYQWVSEEHEEAHHTAYLVFSPSK	alpha-2-macroglobulin	A2M	1	66932947	9.68	100	C3(Carbamidomethyl)	3	1113.5	3338.49	0.4	47.22
SSSNEEVmFLTVQVK	alpha-2-macroglobulin	A2M	1	66932947	4.68	114	M8(Oxidation)	2	857.424	1713.84	2.43	59.63
SSSNEEVMFLTVQVK	alpha-2-macroglobulin	A2M	1	66932947	4.99	113	-	2	849.426	1697.84	1.98	53.72
TAQEGDHGSHVYTK	alpha-2-macroglobulin	A2M	1	66932947	5.98	76	-	2	765.355	1529.7	3.17	17.32
TEHPFTVEEFVLPK	alpha-2-macroglobulin	A2M	1	66932947	5.76	77	-	3	558.29	1672.86	-1.67	45.82
TEVSSNHVLIYLDK	alpha-2-macroglobulin	A2M	1	66932947	6.39	93	-	2	809.429	1617.85	1.44	54.04
TGTHGLLVK	alpha-2-macroglobulin	A2M	1	66932947	3.91	66	-	2	463.278	925.548	1.62	18.41
TITKLSFVK	alpha-2-macroglobulin	A2M	1	66932947	-	50	-	2	518.823	1036.64	-1.97	26.36
TKVFQLK	alpha-2-macroglobulin	A2M	1	66932947	-	40	-	2	432.271	863.535	-0.13	21.23
TTVmVK	alpha-2-macroglobulin	A2M	1	66932947	-	39	M4(Oxidation)	1	694.381	694.381	1.33	17.25
TTVMVK	alpha-2-macroglobulin	A2M	1	66932947	-	53	-	1	678.388	678.388	3.04	18.48
VDLSFSPSQSLPASHAHLR	alpha-2-macroglobulin	A2M	1	66932947	9.56	130	-	4	513.018	2049.05	0.3	36.46
VGFYESDVMGR	alpha-2-macroglobulin	A2M	1	66932947	3.27	80	-	1	1259.57	1259.57	1.7	36.57
VGFYESDVmGR	alpha-2-macroglobulin	A2M	1	66932947	-	66	M9(Oxidation)	1	1275.57	1275.57	-0.65	29.01
VIFIR	alpha-2-macroglobulin	A2M	6	66932947	-	31	-	1	647.423	647.423	-2.06	27.8
VLFLR	alpha-2-macroglobulin	A2M	6	66932947	-	31	-	1	647.423	647.423	-2.06	27.8
VNYKDR	alpha-2-macroglobulin	A2M	1	66932947	-	48	-	2	397.711	794.416	0.03	15.33
VSNQTLSLFFTVLQDVPVR	alpha-2-macroglobulin	A2M	1	66932947	5.4	150	-	2	1082.09	2163.18	0.13	77.18
VSVQLEASPAFLAVPVEK	alpha-2-macroglobulin	A2M	1	66932947	5.82	81	-	2	942.529	1884.05	1.42	76.35
VSVQLEASPAFLAVPVEKEQAPHcIcANGR	alpha-2-macroglobulin	A2M	1	66932947	6.92	43	C24(Carbamidomethyl); C26(Carbamidomethyl)	4	820.168	3277.65	1.15	45.84
VTAAPQSVcALR	alpha-2-macroglobulin	A2M	1	66932947	4.46	86	C9(Carbamidomethyl)	1	1272.68	1272.68	4.15	24.64
VTGEGcVYLQTSLK	alpha-2-macroglobulin	A2M	1	66932947	4.85	105	C6(Carbamidomethyl)	2	777.898	1554.79	3.44	38.47
VVSmDENFHPLNELIPLVYIQDPK	alpha-2-macroglobulin	A2M	1	66932947	7	43	M4(Oxidation)	3	942.818	2826.44	0.18	90.54
VVSMDENFHPLNELIPLVYIQDPK	alpha-2-macroglobulin	A2M	1	66932947	5.01	39	-	3	937.49	2810.46	4.39	71.57
VVVQKK	alpha-2-macroglobulin	A2M	1	66932947	-	36	-	2	350.74	700.473	1.89	13.66
VYDYYETDEFAIAEYNAPcSK	alpha-2-macroglobulin	A2M	1	66932947	5.35	118	C19(Carbamidomethyl)	3	850.036	2548.09	2.31	56.31
YDVENcLANK	alpha-2-macroglobulin	A2M	1	66932947	3.27	58	C6(Carbamidomethyl)	2	613.28	1225.55	0.7	44.03
YDVENcLANKVDLSFSPSQSLPASHAHLR	alpha-2-macroglobulin	A2M	1	66932947	9.01	134	C6(Carbamidomethyl)	4	814.654	3255.59	2.13	47.82
YNILPEKEEFPFALGVQTLPQTcDEPK	alpha-2-macroglobulin	A2M	1	66932947	7.07	66	C23(Carbamidomethyl)	3	1055.2	3163.58	5.13	79.26
YSDASDcHGEDSQAFcEK	alpha-2-macroglobulin	A2M	1	66932947	7.45	98	C7(Carbamidomethyl); C16(Carbamidomethyl)	2	1053.39	2105.78	-1.58	20.84
SLLEDIR	ATP-binding cassette sub-family B member 9 isoform 5	ABCB9	5	339895787	-	49	-	1	845.471	845.471	-1.92	34.19
DVLLPHKPYPEVSQSEPAPLETR	ABI gene family, member 3 (NESH) binding protein	ABI3BP	1	33667044	-	58	-	3	868.123	2602.36	1.56	41.06
FTEAIVDAEPK	ABI gene family, member 3 (NESH) binding protein	ABI3BP	1	33667044	-	76	-	2	610.314	1219.62	0.28	44.64
FVGVQLcNSLR	ABI gene family, member 3 (NESH) binding protein	ABI3BP	1	33667044	3.55	58	C7(Carbamidomethyl)	2	646.844	1292.68	1.42	45.2
FYNIGDQR	ABI gene family, member 3 (NESH) binding protein	ABI3BP	1	33667044	-	53	-	2	506.746	1012.48	0.15	58.28
GHGEDHcQFVDSFLDGR	ABI gene family, member 3 (NESH) binding protein	ABI3BP	1	33667044	5.89	72	C7(Carbamidomethyl)	3	659.284	1975.84	0.93	44.81
IQSTYDQDHTVPAYVPR	ABI gene family, member 3 (NESH) binding protein	ABI3BP	1	33667044	4.05	83	-	3	663.994	1989.97	0.76	33.19
IYLSDSLTGK	ABI gene family, member 3 (NESH) binding protein	ABI3BP	1	33667044	-	62	-	2	548.799	1096.59	1.94	34.45
KLIPITIIK	ABI gene family, member 3 (NESH) binding protein	ABI3BP	1	33667044	-	37	-	2	519.868	1038.73	-0.02	39.54
NPLGEGPVSNTVAFSTESADPR	ABI gene family, member 3 (NESH) binding protein	ABI3BP	1	33667044	3.36	61	-	2	1123.04	2245.07	-1.61	65.73
TGQQLTSDQLPIK	ABI gene family, member 3 (NESH) binding protein	ABI3BP	1	33667044	4.56	73	-	2	714.889	1428.77	0.42	29.71
YIQKPDNSPcSITDSVK	ABI gene family, member 3 (NESH) binding protein	ABI3BP	1	33667044	3.86	53	C10(Carbamidomethyl)	3	651.32	1951.94	0.87	53.29
YLIVVRPAPPPSQK	ABI gene family, member 3 (NESH) binding protein	ABI3BP	1	33667044	3.54	60	-	2	782.965	1564.92	0.56	33.34
VADFGLSRLMTGDTYTAHAGAK	v-abl Abelson murine leukemia viral oncogene homolog 2 (arg, Abelson-related gene)	ABL2	10	209862778	3.69	-	-	3	761.39	2282.16	14.18	54.43
DRYEINSLVR	aggrecan 1 isoform 2	ACAN	1	256017257	4.05	42	-	2	632.837	1264.67	2.32	28.77
GTVAcGEPPVVEHAR	aggrecan 1 isoform 2	ACAN	1	256017257	3.99	80	C5(Carbamidomethyl)	3	526.929	1578.77	1.04	43.96
KGTVAcGEPPVVEHAR	aggrecan 1 isoform 2	ACAN	1	256017257	5.99	92	C6(Carbamidomethyl)	3	569.625	1706.86	-1.43	20.12
YQcTEGFVQR	aggrecan 1 isoform 2	ACAN	1	256017257	-	61	C3(Carbamidomethyl)	2	644.299	1287.59	9.65	23.76
ESESTAADQEVcEEGWNK	aggrecan 1 isoform 1	ACAN	1	256017259	-	82	C12(Carbamidomethyl)	2	1034.92	2068.84	-0.46	29.26
AISTRYTLDFDR	aggrecan 1 isoform 2 |aggrecan 1 isoform 1	ACAN|ACAN	2	256017257;256017259	4.25	47	-	2	729.373	1457.74	0.47	36.22
ARPNcGGNLLGVR	aggrecan 1 isoform 2 |aggrecan 1 isoform 1	ACAN|ACAN	2	256017257;256017259	5.22	72	C5(Carbamidomethyl)	3	461.907	1383.71	-15.35	23.59
cYAGWLADGSLR	aggrecan 1 isoform 2 |aggrecan 1 isoform 1	ACAN|ACAN	2	256017257;256017259	3.6	69	C1(Carbamidomethyl)	2	684.824	1368.64	2.65	47.47
DEFPGVR	aggrecan 1 isoform 2 |aggrecan 1 isoform 1	ACAN|ACAN	2	256017257;256017259	-	35	-	2	410.204	819.4	0.29	29.48
EGcYGDKDEFPGVR	aggrecan 1 isoform 2 |aggrecan 1 isoform 1	ACAN|ACAN	2	256017257;256017259	4.61	80	C3(Carbamidomethyl)	2	814.858	1628.71	4.92	26.68
EKEVVLLVATEGR	aggrecan 1 isoform 2 |aggrecan 1 isoform 1	ACAN|ACAN	2	256017257;256017259	4.08	71	-	3	481.612	1442.82	0.41	38.26
EVVLLVATEGR	aggrecan 1 isoform 2 |aggrecan 1 isoform 1	ACAN|ACAN	2	256017257;256017259	3.49	77	-	2	593.35	1185.69	7.56	38.52
FTFQEAANEcR	aggrecan 1 isoform 2 |aggrecan 1 isoform 1	ACAN|ACAN	2	256017257;256017259	3.69	81	C10(Carbamidomethyl)	2	686.808	1372.61	9.56	30.4
GEWNDVPcNYHLPFTcK	aggrecan 1 isoform 2 |aggrecan 1 isoform 1	ACAN|ACAN	2	256017257;256017259	4.34	44	C8(Carbamidomethyl); C16(Carbamidomethyl)	3	712.982	2136.93	2.39	51.97
GIVFHYR	aggrecan 1 isoform 2 |aggrecan 1 isoform 1	ACAN|ACAN	2	256017257;256017259	-	40	-	2	446.244	891.481	-2.74	23.42
LEGEVFFATR	aggrecan 1 isoform 2 |aggrecan 1 isoform 1	ACAN|ACAN	2	256017257;256017259	-	91	-	2	584.803	1168.6	-0.09	55.26
TPcVGDKDSSPGVR	aggrecan 1 isoform 2 |aggrecan 1 isoform 1	ACAN|ACAN	2	256017257;256017259	5.17	61	C3(Carbamidomethyl)	3	492.237	1474.7	1.48	17.82
TYGVRPSTETYDVYcFVDR	aggrecan 1 isoform 2 |aggrecan 1 isoform 1	ACAN|ACAN	2	256017257;256017259	5.6	74	C15(Carbamidomethyl)	3	776.693	2328.06	1.9	48.41
VNSAYQDK	aggrecan 1 isoform 2 |aggrecan 1 isoform 1	ACAN|ACAN	2	256017257;256017259	-	58	-	2	462.725	924.442	-0.37	16.57
VSLPNYPAIPSDATLEVQSLR	aggrecan 1 isoform 2 |aggrecan 1 isoform 1	ACAN|ACAN	2	256017257;256017259	5.4	92	-	3	757.408	2270.21	2.32	76.28
YPIHTPR	aggrecan 1 isoform 2 |aggrecan 1 isoform 1	ACAN|ACAN	2	256017257;256017259	-	42	-	2	442.243	883.479	0.58	18.87
YSLTFEEAQQAcLR	aggrecan 1 isoform 2 |aggrecan 1 isoform 1	ACAN|ACAN	2	256017257;256017259	3.52	94	C12(Carbamidomethyl)	2	858.407	1715.81	0.87	46.66
YTLDFDR	aggrecan 1 isoform 2 |aggrecan 1 isoform 1	ACAN|ACAN	2	256017257;256017259	-	46	-	2	465.22	929.433	-3.38	31.29
YPIEHGIITNWDDmEK	actin, alpha 1 skeletal muscle	ACTA1	4	4501881	4.87	33	M14(Oxidation)	3	659.638	1976.9	-3.56	41.4
YPIEHGIITNWDDMEK	actin, alpha 1 skeletal muscle	ACTA1	4	4501881	4.73	43	-	2	980.96	1960.91	0.39	47.51
SYELPDGQVITIGNER	actin, alpha 1 skeletal muscle|actin, gamma 1|actin, beta|actin, beta-like 2|POTE ankyrin domain family member E	ACTA1|ACTG1|ACTB|ACTBL2|POTEE	10	4501881;316659409;4501885;63055057;134133226	4.13	92	-	2	895.953	1790.9	4.03	51.98
AGFAGDDAPR	actin, alpha 1 skeletal muscle|actin, gamma 1|actin, beta|POTE ankyrin domain family member E	ACTA1|ACTG1|ACTB|POTEE	11	4501881;316659409;4501885;134133226	3.39	81	-	1	976.446	976.446	-2.36	18.01
dDDIAALVVDNGSGmcK	actin, beta	ACTB	1	4501885	-	80	N-Term(Acetyl); M15(Oxidation); C16(Carbamidomethyl)	2	919.399	1837.79	-1.86	51.76
dDDIAALVVDNGSGMcK	actin, beta	ACTB	1	4501885	-	93	N-Term(Acetyl); C16(Carbamidomethyl)	2	911.407	1821.81	3.7	62.98
DSYVGDEAQSK	actin, beta|actin, alpha 1 skeletal muscle|actin, gamma 1	ACTB|ACTA1|ACTG1	6	4501885;4501881;316659409	-	51	-	2	599.763	1198.52	-2.46	17.42
DSYVGDEAQSKR	actin, beta|actin, alpha 1 skeletal muscle|actin, gamma 2	ACTB|ACTA1|ACTG1	6	4501885;4501881;316659409	3.76	73	-	3	452.211	1354.62	-2.65	17.3
EITALAPSTmK	actin, beta|actin, alpha 1 skeletal muscle|actin, gamma 3	ACTB|ACTA1|ACTG1	7	4501885;4501881;316659409	-	49	M10(Oxidation)	2	589.309	1177.61	-2.93	21.19
cPEALFQPSFLGmEScGIHETTFNSImK	actin, beta|actin, gamma 1	ACTB|ACTG1	2	4501885;316659409	4.31	41	C1(Carbamidomethyl); M13(Oxidation); C16(Carbamidomethyl); M27(Oxidation)	3	1088.48	3263.44	-3.59	61.7
DLYANTVLSGGTTMYPGIADR	actin, beta|actin, gamma 1	ACTB|ACTG1	2	4501885;316659409	3.49	107	-	2	1108.04	2215.07	-0.3	58.56
DLYANTVLSGGTTmYPGIADR	actin, beta|actin, gamma 1	ACTB|ACTG1	2	4501885;316659409	4.11	70	M14(Oxidation)	2	1116.03	2231.06	-3.6	51
KDLYANTVLSGGTTmYPGIADR	actin, beta|actin, gamma 1	ACTB|ACTG1	2	4501885;316659409	7.84	116	M15(Oxidation)	3	787.057	2359.16	-1.94	44.9
KDLYANTVLSGGTTMYPGIADR	actin, beta|actin, gamma 1	ACTB|ACTG1	2	4501885;316659409	6.29	97	-	3	781.725	2343.16	-2.14	50.93
TTGIVMDSGDGVTHTVPIYEGYALPHAILR	actin, beta|actin, gamma 1	ACTB|ACTG1	2	4501885;316659409	7.98	66	-	4	796.658	3183.61	-1.47	60.76
EITALAPSTMK	actin, beta|actin, gamma 1|actin, alpha 1 skeletal muscle	ACTB|ACTG1|ACTA1	7	4501885;316659409;4501881	3.11	55	-	2	581.314	1161.62	1.79	27.97
DLTDYLMK	actin, beta|actin, gamma 1|actin, alpha 1 skeletal muscle|actin, beta-like 2	ACTB|ACTG1|ACTA1|ACTBL2	8	4501885;316659409;4501881;63055057	-	37	-	2	499.747	998.486	0.15	71.84
VAPDEHPILLTEAPLNPK	actin, beta-like 2	ACTBL2	1	63055057	-	54	-	3	652.027	1954.07	0.68	75.05
HQGVMVGMGQK	actin, beta-like 2|actin, beta|actin, alpha 1 skeletal muscle|actin, gamma 1	ACTBL2|ACTB|ACTA1|ACTG1	7	63055057;4501885;4501881;316659409	3.59	56	-	2	586.297	1171.59	13.41	20.08
HQGVMVGmGQK	actin, beta-like 2|actin, beta|actin, alpha 1 skeletal muscle|actin, gamma 2	ACTBL2|ACTB|ACTA1|ACTG1	7	63055057;4501885;4501881;316659409	-	49	M8(Oxidation)	2	594.285	1187.56	-2.64	17.07
HQGVmVGmGQK	actin, beta-like 2|actin, beta|actin, alpha 1 skeletal muscle|actin, gamma 3	ACTBL2|ACTB|ACTA1|ACTG1	7	63055057;4501885;4501881;316659409	-	47	M5(Oxidation); M8(Oxidation)	2	602.283	1203.56	-2.23	15.83
IIAPPER	actin, beta-like 2|actin, beta|actin, alpha 1 skeletal muscle|actin, gamma 4	ACTBL2|ACTB|ACTA1|ACTG1	8	63055057;4501885;4501881;316659409	-	39	-	2	398.241	795.474	2.12	21.36
IIAPPERK	actin, beta-like 2|actin, beta|actin, alpha 1 skeletal muscle|actin, gamma 5	ACTBL2|ACTB|ACTA1|ACTG1	8	63055057;4501885;4501881;316659409	-	29	-	2	462.286	923.565	-2.73	17.45
eEEIAALVIDNGSGMcK	actin, gamma 1	ACTG1	1	316659409	-	39	N-Term(Acetyl); C16(Carbamidomethyl)	2	939.433	1877.86	-2.31	70.47
eEEIAALVIDNGSGmcK	actin, gamma 1	ACTG1	1	316659409	-	79	N-Term(Acetyl); M15(Oxidation); C16(Carbamidomethyl)	2	947.429	1893.85	-2.89	64.56
cPEALFQPSFLGMEScGIHETTFNSImK	actin, gamma 1|actin, beta	ACTG1|ACTB	2	316659409;4501885	3.4	-	C1(Carbamidomethyl); C16(Carbamidomethyl); M27(Oxidation)	3	1083.15	3247.44	-5.1	69.84
GYSFTTTAER	actin, gamma 1|actin, beta	ACTG1|ACTB	2	316659409;4501885	3.65	47	-	1	1132.52	1132.52	-2.14	21.57
TTGIVmDSGDGVTHTVPIYEGYALPHAILR	actin, gamma 1|actin, beta	ACTG1|ACTB	2	316659409;4501885	8.46	60	M6(Oxidation)	4	800.657	3199.61	-1.25	59.09
VAPEEHPVLLTEAPLNPK	actin, gamma 1|actin, beta	ACTG1|ACTB	2	316659409;4501885	6.39	73	-	2	977.537	1954.07	0.81	41.08
GYFTHHHQR	ADAM-like, decysin 1 isoform 2	ADAMDEC1	2	223671930	-	43	-	2	591.78	1182.55	-1.91	15.27
ILWIPAGALR	ADAMTS-like protein 4 isoform 2	ADAMTSL4	2	56788359	-	54	-	2	555.343	1109.68	-3.86	58.68
RPDPFPSVPR	ADAMTS-like protein 4 isoform 2	ADAMTSL4	2	56788359	-	36	-	2	584.317	1167.63	-0.09	53.06
GDIGETGVPGAEGPR	adiponectin, C1Q and collagen domain containing	ADIPOQ	1	4757760	3.9	68	-	2	706.346	1411.68	2.62	27.42
IFYNQQNHYDGSTGK	adiponectin, C1Q and collagen domain containing	ADIPOQ	1	4757760	5.09	81	-	3	591.273	1771.8	0.26	40.44
NGLYADNDNDSTFTGFLLYHDTN	adiponectin, C1Q and collagen domain containing	ADIPOQ	1	4757760	-	38	-	2	1304.06	2607.12	-2.38	64.2
SAFSVGLETYVTIPNmPIR	adiponectin, C1Q and collagen domain containing	ADIPOQ	1	4757760	-	39	M16(Oxidation)	2	1056.04	2111.08	-2.53	64.53
VSLFK	adiponectin, C1Q and collagen domain containing	ADIPOQ	1	4757760	-	35	-	1	593.364	593.364	-2.83	21.06
QLmKVVNEEcPTITR	adipocyte enhancer-binding protein 1	AEBP1	1	53692189	3.5	-	M3(Oxidation); C10(Carbamidomethyl)	3	611.974	1833.91	-6.75	43.1
AESPEVcFNEESPK	afamin	AFM	1	4501987	4.64	109	C7(Carbamidomethyl)	2	811.857	1622.71	3.99	28.36
AIPVTQYLK	afamin	AFM	1	4501987	-	40	-	2	516.807	1032.61	-2.04	54.98
DADPDTFFAK	afamin	AFM	1	4501987	-	63	-	2	563.758	1126.51	2.59	35.58
DMVEYK	afamin	AFM	1	4501987	-	32	-	2	392.682	784.356	2.1	22.87
ESLLNHFLYEVAR	afamin	AFM	1	4501987	4.47	95	-	2	795.919	1590.83	2.56	62.04
FLVNLVK	afamin	AFM	1	4501987	-	42	-	2	416.768	832.529	-0.12	59.05
FTDSENVcQER	afamin	AFM	1	4501987	4.15	86	C8(Carbamidomethyl)	2	692.794	1384.58	0.66	20.64
FTDSENVcQERDADPDTFFAK	afamin	AFM	1	4501987	3.58	38	C8(Carbamidomethyl)	3	831.362	2492.07	1.2	39.6
FTFEYSR	afamin	AFM	1	4501987	-	39	-	2	475.224	949.442	0.22	58.96
GQcIINSNKDDRPK	afamin	AFM	1	4501987	4.29	76	C3(Carbamidomethyl)	4	411.96	1644.82	3.03	18.87
HELTDEELQSLFTNFANVVDK	afamin	AFM	1	4501987	5.88	91	-	3	817.07	2449.19	2.72	75.61
HFQNLGK	afamin	AFM	1	4501987	-	40	-	2	422.227	843.447	-0.43	18.15
HFQNLGKDGLK	afamin	AFM	1	4501987	4.76	67	-	3	419.563	1256.67	-0.48	20.44
HPDLSIPELLR	afamin	AFM	1	4501987	4.32	67	-	2	645.365	1289.72	1.39	52.83
HVcGALLK	afamin	AFM	1	4501987	-	37	C3(Carbamidomethyl)	2	449.259	897.511	14.51	19.35
IAPQLSTEELVSLGEK	afamin	AFM	1	4501987	4.52	102	-	2	857.468	1713.93	1.39	51.25
IcAmEGLPQK	afamin	AFM	1	4501987	3.16	59	C2(Carbamidomethyl); M4(Oxidation)	2	581.786	1162.57	4.77	22.56
IcAMEGLPQK	afamin	AFM	1	4501987	-	63	C2(Carbamidomethyl)	2	573.787	1146.57	1.26	42.76
IVQIYK	afamin	AFM	1	4501987	-	39	-	2	382.239	763.471	0.2	24.61
IVQIYKDLLR	afamin	AFM	1	4501987	-	67	-	2	630.888	1260.77	0.7	41.55
KSDVGFLPPFPTLDPEEK	afamin	AFM	1	4501987	5.99	63	-	2	1008.52	2016.04	1.44	56.05
LcFFYNK	afamin	AFM	1	4501987	-	44	C2(Carbamidomethyl)	2	496.238	991.47	-1.1	45.04
LKHELTDEELQSLFTNFANVVDK	afamin	AFM	1	4501987	8.93	74	-	3	897.464	2690.38	3.96	71.09
LPNNVLQEK	afamin	AFM	1	4501987	3.55	62	-	2	527.798	1054.59	-0.25	24.6
LVKDmVEYK	afamin	AFM	1	4501987	-	40	M5(Oxidation)	2	570.802	1140.6	0.1	19.69
mVQQEcK	afamin	AFM	1	4501987	-	41	M1(Oxidation); C6(Carbamidomethyl)	2	469.708	938.408	1.27	13.74
NPFVFAPTLLTVAVHFEEVAK	afamin	AFM	1	4501987	8.11	74	-	3	777.092	2329.26	0.94	76.66
QDSISSK	afamin	AFM	1	4501987	-	60	-	1	764.379	764.379	1.25	14.41
RHPDLSIPELLR	afamin	AFM	1	4501987	4.75	66	-	2	723.416	1445.83	1.89	42.03
RNPFVFAPTLLTVAVHFEEVAK	afamin	AFM	1	4501987	9.01	81	-	3	829.124	2485.36	-1.42	76.67
RPcFESLK	afamin	AFM	1	4501987	3.25	47	C3(Carbamidomethyl)	2	518.769	1036.53	5.17	42.58
RPcFESLKADK	afamin	AFM	1	4501987	5.36	62	C3(Carbamidomethyl)	3	450.9	1350.68	1.08	20.6
SccEEQNKVNcLQTR	afamin	AFM	1	4501987	5.57	94	C2(Carbamidomethyl); C3(Carbamidomethyl); C11(Carbamidomethyl)	2	963.417	1925.83	0.46	20.13
SDVGFLPPFPTLDPEEK	afamin	AFM	1	4501987	4.17	50	-	2	944.474	1887.94	1.41	85.26
TDRFLVNLVK	afamin	AFM	1	4501987	4.19	38	-	3	402.24	1204.7	-0.78	38.99
TINPAVDHccK	afamin	AFM	1	4501987	-	56	C9(Carbamidomethyl); C10(Carbamidomethyl)	2	657.802	1314.6	2.39	18.96
TLPEcSKLPNNVLQEK	afamin	AFM	1	4501987	3.42	-	C5(Carbamidomethyl)	3	623.997	1869.98	2.03	33.63
TNFAFR	afamin	AFM	1	4501987	-	44	-	2	378.194	755.382	-2.59	22.2
TYVPPPFSQDLFTFHADmcQSQNEELQR	afamin	AFM	1	4501987	3.78	-	M18(Oxidation); C19(Carbamidomethyl)	3	1134.51	3401.52	0.63	59.48
VmNHIcSK	afamin	AFM	1	4501987	-	56	M2(Oxidation); C6(Carbamidomethyl)	2	502.737	1004.47	0.62	14.88
VMNHIcSK	afamin	AFM	1	4501987	-	42	C6(Carbamidomethyl)	2	494.738	988.469	-1.55	17.65
VVHFIYIAILSQK	afamin	AFM	1	4501987	4.34	66	-	2	765.958	1530.91	2.41	55.72
VVHFIYIAILSQKFPK	afamin	AFM	1	4501987	5.4	53	-	3	635.043	1903.12	-2.73	64.59
AAMVGMLANFLGFR	angiotensinogen preproprotein	AGT	1	4557287	4.52	101	-	2	749.388	1497.77	-1.41	77.06
AAmVGMLANFLGFR	angiotensinogen preproprotein	AGT	1	4557287	4.54	100	M3(Oxidation)	2	757.386	1513.76	-0.78	76.25
AAmVGmLANFLGFR	angiotensinogen preproprotein	AGT	1	4557287	4.19	80	M3(Oxidation); M6(Oxidation)	3	510.591	1529.76	-0.69	66.2
AAMVGmLANFLGFR	angiotensinogen preproprotein	AGT	1	4557287	-	78	M6(Oxidation)	2	757.389	1513.77	2.85	70.32
ADSQAQLLLSTVVGVFTAPGLHLK	angiotensinogen preproprotein	AGT	1	4557287	10.07	105	-	3	822.464	2465.38	1.03	79.51
ALQDQLVLVAAK	angiotensinogen preproprotein	AGT	1	4557287	4.48	81	-	2	634.883	1268.76	1.28	41.31
ANAGKPKDPTFIPAPIQAK	angiotensinogen preproprotein	AGT	1	4557287	6.59	70	-	3	655.371	1964.1	0.4	26.4
DPTFIPAPIQAK	angiotensinogen preproprotein	AGT	1	4557287	3.67	55	-	2	649.362	1297.72	1.6	58.98
FmQAVTGWK	angiotensinogen preproprotein	AGT	1	4557287	-	64	M2(Oxidation)	2	542.269	1083.53	0.66	25.92
FMQAVTGWK	angiotensinogen preproprotein	AGT	1	4557287	-	63	-	2	534.271	1067.53	-0.32	51.38
IDRFmQAVTGWK	angiotensinogen preproprotein	AGT	1	4557287	5.63	41	M5(Oxidation)	3	489.919	1467.74	0.24	34.06
LDAHKVLSALQAVQGLLVAQGR	angiotensinogen preproprotein	AGT	1	4557287	7.41	106	-	3	763.115	2287.33	2.47	76.98
LDTEDK	angiotensinogen preproprotein	AGT	1	4557287	-	41	-	2	360.674	720.341	-0.01	16.71
LDTEDKLR	angiotensinogen preproprotein	AGT	1	4557287	-	66	-	2	495.267	989.527	1.09	20.57
LQAILGVPWK	angiotensinogen preproprotein	AGT	1	4557287	-	75	-	2	562.845	1124.68	0.29	54.5
QPFVQGLALYTPVVLPR	angiotensinogen preproprotein	AGT	1	4557287	5.81	86	-	3	633.369	1898.09	2.04	72.71
SLDFTELDVAAEK	angiotensinogen preproprotein	AGT	1	4557287	3.7	93	-	2	719.357	1437.71	-2.45	51.66
SLDFTELDVAAEKIDR	angiotensinogen preproprotein	AGT	1	4557287	5	89	-	3	607.977	1821.92	-3.6	58.17
TGcSLMGASVDSTLAFNTYVHFQGK	angiotensinogen preproprotein	AGT	1	4557287	3.72	74	C3(Carbamidomethyl)	3	897.758	2691.26	2.4	76.13
TGcSLmGASVDSTLAFNTYVHFQGK	angiotensinogen preproprotein	AGT	1	4557287	8.49	88	C3(Carbamidomethyl); M6(Oxidation)	3	903.087	2707.25	-1.03	58.05
TIHLTmPQLVLQGSYDLQDLLAQAELPAILHTELNLQK	angiotensinogen preproprotein	AGT	1	4557287	9.63	47	M6(Oxidation)	4	1071.83	4284.3	0.81	77.19
TSPVDEK	angiotensinogen preproprotein	AGT	1	4557287	-	52	-	1	775.384	775.384	1.23	17.86
VEGLTFQQNSLNWMK	angiotensinogen preproprotein	AGT	1	4557287	4.53	79	-	2	897.948	1794.89	2.13	55.78
VEGLTFQQNSLNWmK	angiotensinogen preproprotein	AGT	1	4557287	4.31	46	M14(Oxidation)	2	905.944	1810.88	0.94	47.56
VGEVLNSIFFELEADER	angiotensinogen preproprotein	AGT	1	4557287	5.47	106	-	2	983.992	1966.98	0.06	76.84
VLSALQAVQGLLVAQGR	angiotensinogen preproprotein	AGT	1	4557287	7.28	127	-	3	575.012	1723.02	-0.93	76.37
AHYDLR	alpha-2-HS-glycoprotein	AHSG	1	156523970	-	41	-	2	387.697	774.388	-2.29	16.85
AHYDLRHTFmGVVSLGSPSGEVSHPR	alpha-2-HS-glycoprotein	AHSG	1	156523970	6.77	-	M10(Oxidation)	5	571.281	2852.38	-4	45.34
AQLVPLPPSTYVEFTVSGTDcVAK	alpha-2-HS-glycoprotein	AHSG	1	156523970	5.18	92	C21(Carbamidomethyl)	2	1290.16	2579.32	3.76	76.77
AQLVPLPPSTYVEFTVSGTDcVAKEATEAAK	alpha-2-HS-glycoprotein	AHSG	1	156523970	5.18	-	C21(Carbamidomethyl)	3	1093.88	3279.64	-1.75	74.48
ATLSEK	alpha-2-HS-glycoprotein	AHSG	1	156523970	-	43	-	1	648.356	648.356	-1.21	11.59
cDSSPDSAEDVR	alpha-2-HS-glycoprotein	AHSG	1	156523970	3.91	82	C1(Carbamidomethyl)	2	669.267	1337.53	0.13	19.76
cDSSPDSAEDVRK	alpha-2-HS-glycoprotein	AHSG	1	156523970	5.12	86	C1(Carbamidomethyl)	3	489.213	1465.62	1.71	18.92
cNLLAEK	alpha-2-HS-glycoprotein	AHSG	1	156523970	-	60	C1(Carbamidomethyl)	2	424.222	847.437	3.81	81.23
EATEAAK	alpha-2-HS-glycoprotein	AHSG	1	156523970	-	50	-	2	360.181	719.355	-2.64	10.18
EATEAAKcNLLAEK	alpha-2-HS-glycoprotein	AHSG	1	156523970	6.4	89	C8(Carbamidomethyl)	2	774.388	1547.77	-3.38	20.89
EHAVEGDcDFQLLK	alpha-2-HS-glycoprotein	AHSG	1	156523970	6.92	105	C8(Carbamidomethyl)	3	554.258	1660.76	-3.19	36.7
EHAVEGDcDFQLLKLDGK	alpha-2-HS-glycoprotein	AHSG	1	156523970	9	78	C8(Carbamidomethyl)	3	692.001	2073.99	-1.75	42.56
FSVVYAK	alpha-2-HS-glycoprotein	AHSG	1	156523970	-	51	-	2	407.229	813.45	-0.29	44.96
HTFmGVVSLGSPSGEVSHPR	alpha-2-HS-glycoprotein	AHSG	1	156523970	8.51	145	M4(Oxidation)	3	699.676	2097.01	-2.36	30.4
HTFMGVVSLGSPSGEVSHPR	alpha-2-HS-glycoprotein	AHSG	1	156523970	8.3	128	-	3	694.345	2081.02	-2.07	34.38
HTLNQIDEVK	alpha-2-HS-glycoprotein	AHSG	1	156523970	5.24	89	-	2	598.82	1196.63	4.17	22.24
LDGKFSVVYAK	alpha-2-HS-glycoprotein	AHSG	1	156523970	3.51	69	-	3	409.563	1226.67	-3.3	26.65
QLKEHAVEGDcDFQLLK	alpha-2-HS-glycoprotein	AHSG	1	156523970	8.06	88	C11(Carbamidomethyl)	3	677.337	2030	-2.49	33.61
QPNcDDPETEEAALVAIDYINQNLPWGYK	alpha-2-HS-glycoprotein	AHSG	1	156523970	3.99	58	C4(Carbamidomethyl)	3	1121.85	3363.54	-3.62	73.06
QYGFcKATLSEK	alpha-2-HS-glycoprotein	AHSG	1	156523970	-	60	C5(Carbamidomethyl)	2	716.349	1431.69	-2.78	22.47
TVVQPSVGAAAGPVVPPcPGR	alpha-2-HS-glycoprotein	AHSG	1	156523970	6.65	97	C18(Carbamidomethyl)	3	672.696	2016.07	2.6	39.47
VWPQQPSGELFEIEIDTLETTcHVLDPTPVAR	alpha-2-HS-glycoprotein	AHSG	1	156523970	4.39	-	C22(Carbamidomethyl)	3	1226.61	3677.81	-2.68	75.78
GVASILR	A-kinase anchor protein 6	AKAP6	1	21493045	-	41	-	2	358.227	715.447	0.96	47.56
GLVQALGLSNFNSR	aldo-keto reductase family 1, member A1 (aldehyde reductase)	AKR1A1	1	24497577	-	42	-	2	738.4	1475.79	-2.24	54.47
AAcLLPK	albumin	ALB	1	4502027	-	44	C3(Carbamidomethyl)	2	386.724	772.441	3.04	20.28
AAFTEccQAADK	albumin	ALB	1	4502027	4.34	79	C6(Carbamidomethyl); C7(Carbamidomethyl)	2	686.29	1371.57	4.09	22.51
AEFAEVSK	albumin	ALB	1	4502027	-	52	-	2	440.723	880.438	-3.09	20.01
ALVLIAFAQYLQQcPFEDHVK	albumin	ALB	1	4502027	5.98	69	C14(Carbamidomethyl)	3	830.768	2490.29	1.17	75.66
AVmDDFAAFVEK	albumin	ALB	1	4502027	3.7	77	M3(Oxidation)	2	679.82	1358.63	1.47	60.64
AVMDDFAAFVEK	albumin	ALB	1	4502027	3.52	66	-	2	671.822	1342.64	1.61	87.67
ccAAADPHEcYAK	albumin	ALB	1	4502027	-	44	C1(Carbamidomethyl); C2(Carbamidomethyl); C10(Carbamidomethyl)	2	776.801	1552.6	-1.4	17.54
DAHKSEVAHR	albumin	ALB	1	4502027	3.91	42	-	3	383.864	1149.58	0.03	11.63
DDNPNLPR	albumin	ALB	1	4502027	-	43	-	2	470.728	940.449	0.22	60.06
DLGEENFK	albumin	ALB	1	4502027	-	49	-	1	951.444	951.444	1.84	22.93
DVFLGmFLYEYAR	albumin	ALB	1	4502027	3.74	80	M6(Oxidation)	2	820.397	1639.79	1.99	90.58
DVFLGMFLYEYAR	albumin	ALB	1	4502027	-	57	-	2	812.399	1623.79	1.58	79
EccEKPLLEK	albumin	ALB	1	4502027	3.52	43	C2(Carbamidomethyl); C3(Carbamidomethyl)	2	653.314	1305.62	2.93	22.26
EFNAETFTFHADIcTLSEK	albumin	ALB	1	4502027	5.02	73	C14(Carbamidomethyl)	3	754.012	2260.02	-0.63	49.77
EFNAETFTFHADIcTLSEKER	albumin	ALB	1	4502027	-	45	C14(Carbamidomethyl)	3	849.063	2545.18	3.62	68.46
ETYGEMADccAK	albumin	ALB	1	4502027	-	68	C9(Carbamidomethyl); C10(Carbamidomethyl)	2	717.772	1434.54	1.71	25.4
FKDLGEENFK	albumin	ALB	1	4502027	5.2	78	-	3	409.54	1226.61	0.34	23.67
FPKAEFAEVSK	albumin	ALB	1	4502027	4.82	65	-	2	626.833	1252.66	0.77	40.7
FQNALLVR	albumin	ALB	1	4502027	3.33	58	-	1	960.564	960.564	1.07	43.08
HPDYSVVLLLR	albumin	ALB	1	4502027	4.1	76	-	2	656.376	1311.75	2.7	49.23
HPYFYAPELLFFAK	albumin	ALB	1	4502027	5.5	59	-	2	871.953	1742.9	2.49	89.65
KLVAASQAALGL	albumin	ALB	1	4502027	3.7	87	-	2	571.353	1141.7	3.76	52.4
KQTALVELVK	albumin	ALB	1	4502027	5.08	87	-	2	564.854	1128.7	1.11	62.41
KYLYEIAR	albumin	ALB	1	4502027	-	48	-	2	528.298	1055.59	-0.24	31.04
LcTVATLR	albumin	ALB	1	4502027	-	47	C2(Carbamidomethyl)	2	467.262	933.516	-2.67	24.78
LDELRDEGK	albumin	ALB	1	4502027	3.8	63	-	2	537.775	1074.54	0.46	20.49
LKEccEKPLLEK	albumin	ALB	1	4502027	5.96	54	C4(Carbamidomethyl); C5(Carbamidomethyl)	3	516.272	1546.8	3.52	21.26
LVAASQAALGL	albumin	ALB	1	4502027	-	68	-	2	507.303	1013.6	0.26	60.42
LVNEVTEFAK	albumin	ALB	1	4502027	3.43	72	-	1	1149.62	1149.62	0.57	46.06
LVRPEVDVMcTAFHDNEETFLK	albumin	ALB	1	4502027	9.01	86	C10(Carbamidomethyl)	3	884.095	2650.27	2.29	59.84
LVRPEVDVmcTAFHDNEETFLK	albumin	ALB	1	4502027	6.18	72	M9(Oxidation); C10(Carbamidomethyl)	4	667.32	2666.26	-0.77	39.79
LVRPEVDVMcTAFHDNEETFLKK	albumin	ALB	1	4502027	7.88	70	C10(Carbamidomethyl)	5	556.478	2778.36	1.25	44.57
LVRPEVDVmcTAFHDNEETFLKK	albumin	ALB	1	4502027	7.82	79	M9(Oxidation); C10(Carbamidomethyl)	4	699.345	2794.36	0.84	56.38
MPcAEDYLSVVLNQLcVLHEK	albumin	ALB	1	4502027	8.09	102	C3(Carbamidomethyl); C16(Carbamidomethyl)	3	840.078	2518.22	2.03	78.88
mPcAEDYLSVVLNQLcVLHEK	albumin	ALB	1	4502027	7.21	102	M1(Oxidation); C3(Carbamidomethyl); C16(Carbamidomethyl)	3	845.41	2534.22	2.7	76.52
NEcFLQHKDDNPNLPR	albumin	ALB	1	4502027	5.04	77	C3(Carbamidomethyl)	3	666.316	1996.93	2.6	23.01
QEPERNEcFLQHK	albumin	ALB	1	4502027	4.77	38	C8(Carbamidomethyl)	3	572.273	1714.8	4.03	21.41
QNcELFEQLGEYK	albumin	ALB	1	4502027	5.1	101	C3(Carbamidomethyl)	2	829.379	1657.75	-1.31	64.01
QTALVELVK	albumin	ALB	1	4502027	3.82	83	-	2	500.805	1000.6	-0.76	45.63
RHPDYSVVLLLR	albumin	ALB	1	4502027	6.35	77	-	3	489.952	1467.84	-1.14	38.31
RHPYFYAPELLFFAK	albumin	ALB	1	4502027	5.52	56	-	3	633.671	1899	1.32	56.06
RmPcAEDYLSVVLNQLcVLHEK	albumin	ALB	1	4502027	6.7	67	M2(Oxidation); C4(Carbamidomethyl); C17(Carbamidomethyl)	3	897.442	2690.31	0.62	70.48
RMPcAEDYLSVVLNQLcVLHEK	albumin	ALB	1	4502027	5.05	71	C4(Carbamidomethyl); C17(Carbamidomethyl)	3	892.11	2674.32	0.66	75.11
RPcFSALEVDETYVPK	albumin	ALB	1	4502027	6.3	80	C3(Carbamidomethyl)	3	637.649	1910.93	0.63	38.93
SHcIAEVENDEmPADLPSLAADFVESK	albumin	ALB	1	4502027	7.63	109	C3(Carbamidomethyl); M12(Oxidation)	3	997.453	2990.34	1.64	58.21
SHcIAEVENDEMPADLPSLAADFVESK	albumin	ALB	1	4502027	4.09	88	C3(Carbamidomethyl)	3	992.121	2974.35	1.19	89.88
SLHTLFGDK	albumin	ALB	1	4502027	3.52	66	-	2	509.272	1017.54	0.85	57.1
SLHTLFGDKLcTVATLR	albumin	ALB	1	4502027	5.94	88	C11(Carbamidomethyl)	3	644.685	1932.04	1.09	60.05
TcVADESAENcDK	albumin	ALB	1	4502027	3.72	105	C2(Carbamidomethyl); C11(Carbamidomethyl)	2	749.795	1498.58	2.62	19.11
TYETTLEK	albumin	ALB	1	4502027	-	60	-	2	492.748	984.489	0.2	23.32
VFDEFKPLVEEPQNLIK	albumin	ALB	1	4502027	5.61	52	-	3	682.369	2045.09	-2.17	61.28
VHTEccHGDLLEcADDR	albumin	ALB	1	4502027	7.47	144	C5(Carbamidomethyl); C6(Carbamidomethyl); C13(Carbamidomethyl)	3	696.288	2086.85	5.7	24.35
VHTEccHGDLLEcADDRADLAK	albumin	ALB	1	4502027	9.1	87	C5(Carbamidomethyl); C6(Carbamidomethyl); C13(Carbamidomethyl)	3	862.378	2585.12	0.53	40.52
YIcENQDSISSK	albumin	ALB	1	4502027	3.59	85	C3(Carbamidomethyl)	2	722.327	1443.65	2.58	22.82
YKAAFTEccQAADK	albumin	ALB	1	4502027	2.99	69	C8(Carbamidomethyl); C9(Carbamidomethyl)	3	554.914	1662.73	0.96	35.54
ALFLETEQLK	activated leukocyte cell adhesion molecule	ALCAM	3	343168772	-	41	-	2	596.335	1191.66	0.93	45.92
ADDGRPFPQVIK	aldolase A, fructose-bisphosphate isoform 1	ALDOA	2	4557305	3.94	-	-	3	448.241	1342.71	-3.27	24.6
ALANSLAcQGK	aldolase A, fructose-bisphosphate isoform 1	ALDOA	2	4557305	3.39	58	C8(Carbamidomethyl)	2	566.791	1132.57	-3.27	17.93
cPLLKPWALTFSYGR	aldolase A, fructose-bisphosphate isoform 1	ALDOA	2	4557305	5.37	52	C1(Carbamidomethyl)	3	603.654	1808.95	-2.26	60.07
FSHEEIAmATVTALR	aldolase A, fructose-bisphosphate isoform 1	ALDOA	2	4557305	5.25	46	M8(Oxidation)	3	564.618	1691.84	-2.32	33.3
GILAADESTGSIAK	aldolase A, fructose-bisphosphate isoform 1	ALDOA	2	4557305	3.98	92	-	2	666.852	1332.7	-2.57	24.2
IGEHTPSALAIMENANVLAR	aldolase A, fructose-bisphosphate isoform 1	ALDOA	2	4557305	4.2	50	-	3	703.036	2107.09	-1.38	57.72
LQSIGTENTEENRR	aldolase A, fructose-bisphosphate isoform 1	ALDOA	2	4557305	3.46	38	-	2	823.911	1646.81	2.77	20.67
PYQYPALTPEQK	aldolase A, fructose-bisphosphate isoform 1	ALDOA	1	4557305	-	51	-	2	717.866	1434.72	-1.12	25.63
VNPcIGGVILFHETLYQK	aldolase A, fructose-bisphosphate isoform 1	ALDOA	2	4557305	3.75	-	C4(Carbamidomethyl)	3	696.702	2088.09	-1.45	56.37
VLAAVYK	aldolase A, fructose-bisphosphate isoform 1|aldolase B, fructose-bisphosphate	ALDOA|ALDOB	4	4557305;40354205	-	46	-	2	382.239	763.47	-1.65	18.44
ALQASALAAWGGK	aldolase B, fructose-bisphosphate	ALDOB	1	40354205	3.37	65	-	2	622.342	1243.68	-1.51	38.71
ETTIQGLDGLSER	aldolase B, fructose-bisphosphate	ALDOB	1	40354205	-	61	-	2	709.858	1418.71	-2.69	35.28
QAFPEGHLPEESLK	alstrom syndrome protein 1	ALMS1	1	110349786	3.4	-	-	2	791.4	1581.79	0.77	22.43
AFIQLWAFDAVK	alpha-1-microglobulin/bikunin precursor	AMBP	1	4502067	4.37	65	-	2	704.886	1408.76	1.61	65.3
AFIQLWAFDAVKGK	alpha-1-microglobulin/bikunin precursor	AMBP	1	4502067	3.75	48	-	3	531.963	1593.88	-2.06	61.9
cVLFPYGGcQGNGNK	alpha-1-microglobulin/bikunin precursor	AMBP	1	4502067	4.09	80	C1(Carbamidomethyl); C9(Carbamidomethyl)	2	835.875	1670.74	0.48	48.71
EcLQTcR	alpha-1-microglobulin/bikunin precursor	AMBP	1	4502067	-	48	C2(Carbamidomethyl); C6(Carbamidomethyl)	2	483.71	966.413	-0.26	18.75
EDScQLGYSAGPcmGmTSR	alpha-1-microglobulin/bikunin precursor	AMBP	1	4502067	4.11	52	C4(Carbamidomethyl); C13(Carbamidomethyl); M14(Oxidation); M16(Oxidation)	2	1069.92	2138.83	2.88	24.7
EDScQLGYSAGPcmGMTSR	alpha-1-microglobulin/bikunin precursor	AMBP	1	4502067	4.21	67	C4(Carbamidomethyl); C13(Carbamidomethyl); M14(Oxidation)	2	1061.92	2122.83	0.74	42.18
EDScQLGYSAGPcMGMTSR	alpha-1-microglobulin/bikunin precursor	AMBP	1	4502067	5.63	100	C4(Carbamidomethyl); C13(Carbamidomethyl)	2	1053.92	2106.84	0.88	35.68
EDScQLGYSAGPcMGmTSR	alpha-1-microglobulin/bikunin precursor	AMBP	1	4502067	-	56	C4(Carbamidomethyl); C13(Carbamidomethyl); M16(Oxidation)	2	1061.92	2122.83	-0.06	32.31
ETLLQDFR	alpha-1-microglobulin/bikunin precursor	AMBP	1	4502067	-	72	-	2	511.269	1021.53	-0.81	45.27
EYcGVPGDGDEELLR	alpha-1-microglobulin/bikunin precursor	AMBP	1	4502067	3.99	71	C3(Carbamidomethyl)	2	854.88	1708.75	2.12	39.03
GEcVPGEQEPEPILIPR	alpha-1-microglobulin/bikunin precursor	AMBP	1	4502067	4.55	83	C3(Carbamidomethyl)	2	960.481	1919.96	0.98	65.6
GVcEETSGAYEK	alpha-1-microglobulin/bikunin precursor	AMBP	1	4502067	3.46	70	C3(Carbamidomethyl)	2	665.288	1329.57	3.78	21.45
GVcEETSGAYEKTDTDGK	alpha-1-microglobulin/bikunin precursor	AMBP	1	4502067	4.24	70	C3(Carbamidomethyl)	2	973.915	1946.82	-2.91	17.67
HHGPTITAK	alpha-1-microglobulin/bikunin precursor	AMBP	1	4502067	-	40	-	2	481.264	961.521	-0.58	13.87
KEDScQLGYSAGPcMGmTSR	alpha-1-microglobulin/bikunin precursor	AMBP	1	4502067	7.37	91	C5(Carbamidomethyl); C14(Carbamidomethyl); M17(Oxidation)	3	750.981	2250.93	2.24	49.71
KEDScQLGYSAGPcmGmTSR	alpha-1-microglobulin/bikunin precursor	AMBP	1	4502067	7.08	90	C5(Carbamidomethyl); C14(Carbamidomethyl); M15(Oxidation); M17(Oxidation)	3	756.309	2266.91	-2.59	18.13
KEDScQLGYSAGPcMGMTSR	alpha-1-microglobulin/bikunin precursor	AMBP	1	4502067	8.07	146	C5(Carbamidomethyl); C14(Carbamidomethyl)	3	745.649	2234.93	1.73	28.37
KEDScQLGYSAGPcmGMTSR	alpha-1-microglobulin/bikunin precursor	AMBP	1	4502067	7.22	101	C5(Carbamidomethyl); C14(Carbamidomethyl); M15(Oxidation)	3	750.983	2250.93	4.27	26.1
KGVcEETSGAYEK	alpha-1-microglobulin/bikunin precursor	AMBP	1	4502067	6.43	94	C4(Carbamidomethyl)	2	729.335	1457.66	3.53	19.51
mTVSTLVLGEGATEAEISmTSTR	alpha-1-microglobulin/bikunin precursor	AMBP	1	4502067	6.28	85	M1(Oxidation); M19(Oxidation)	3	806.057	2416.16	-1.37	47.38
TVAAcNLPIVR	alpha-1-microglobulin/bikunin precursor	AMBP	1	4502067	4.59	72	C5(Carbamidomethyl)	1	1213.67	1213.67	-0.58	30.86
VVAQGVGIPEDSIFTMADR	alpha-1-microglobulin/bikunin precursor	AMBP	1	4502067	5.47	97	-	2	1003.01	2005.01	1.95	64.04
VVAQGVGIPEDSIFTmADR	alpha-1-microglobulin/bikunin precursor	AMBP	1	4502067	5.84	83	M16(Oxidation)	3	674.338	2021	-1.35	49.33
WYNLAIGSTcPWLK	alpha-1-microglobulin/bikunin precursor	AMBP	1	4502067	4.66	74	C10(Carbamidomethyl)	2	854.932	1708.86	3.06	68.48
GHGAGGASILTFWDAR	alpha-amylase 1	AMY1B	3	56549662	-	39	-	3	539.269	1615.79	-3.48	56.87
LSGLLDLALGK	alpha-amylase 1	AMY1B	1	56549662	-	58	-	2	550.338	1099.67	-3.69	62.29
YTHFLTQHYDAKPQGR	angiogenin	ANG	1	4557313	3.91	-	-	4	491.245	1961.96	-2.06	19.35
LDGSVNFFR	angiopoietin-related protein 2	ANGPTL2	1	6912236	-	50	-	2	527.768	1054.53	-2.09	40.24
LLVTmEDWSGR	angiopoietin-related protein 2	ANGPTL2	1	6912236	-	55	M5(Oxidation)	2	661.822	1322.64	-3.74	34.35
YQDGVYWAEFR	angiopoietin-related protein 2	ANGPTL2	2	6912236	-	68	-	2	717.327	1433.65	-0.76	44.29
QLENLK	acidic leucine-rich nuclear phosphoprotein 32 family member C	ANP32C	1	6912604	-	40	-	2	372.716	744.425	0.46	74.99
AQIINDAFNLASAHK	alanyl (membrane) aminopeptidase	ANPEP	1	157266300	4.51	70	-	3	538.286	1612.84	-0.02	41.76
DHSAIPVINR	alanyl (membrane) aminopeptidase	ANPEP	1	157266300	3.35	52	-	2	561.309	1121.61	3.72	25.93
EATDVIIIHSK	alanyl (membrane) aminopeptidase	ANPEP	1	157266300	-	61	-	2	613.342	1225.68	-1.07	43.16
FSTEYELQQLEQFKK	alanyl (membrane) aminopeptidase	ANPEP	1	157266300	3.81	52	-	3	639.992	1917.96	0.44	54
LPNTLKPDSYR	alanyl (membrane) aminopeptidase	ANPEP	1	157266300	-	38	-	3	435.238	1303.7	-0.39	43.3
SIQLPTTVR	alanyl (membrane) aminopeptidase	ANPEP	1	157266300	-	47	-	2	507.801	1014.6	0.93	34.93
VVATTQMQAADAR	alanyl (membrane) aminopeptidase	ANPEP	1	157266300	-	66	-	2	681.347	1361.69	2.42	22.46
YLSYTLNPDLIR	alanyl (membrane) aminopeptidase	ANPEP	1	157266300	3.2	63	-	2	734.397	1467.79	1.49	65.12
GVDEVTIVNILTNR	annexin A2 isoform 2	ANXA2	2	209862831	-	56	-	2	771.929	1542.85	1.9	64.84
SPVPPGPAPPLQFYPQGPR	amine oxidase, copper containing 3 (vascular adhesion protein 1)	AOC3	1	4502119	-	46	-	2	1001.53	2002.05	-2.55	51.23
QHPEDPIGHPImHLSGVK	aldehyde oxidase 1	AOX1	1	71773480	2.75	-	M12(Oxidation)	2	1004.5	2007.99	-9.78	63.01
AYSDLSR	serum amyloid P-component	APCS	1	4502133	-	45	-	2	406.201	811.394	-0.03	92.29
AYSLFSYNTQGR	serum amyloid P-component	APCS	1	4502133	3.38	66	-	2	703.838	1406.67	-1.27	39.47
DNELLVYK	serum amyloid P-component	APCS	1	4502133	-	67	-	2	497.265	993.523	-2.37	32.52
DNELLVYKER	serum amyloid P-component	APCS	1	4502133	3.44	56	-	2	639.837	1278.67	-2.02	28.03
ERVGEYSLYIGR	serum amyloid P-component	APCS	1	4502133	-	44	-	2	721.374	1441.74	-1.86	37.72
GYVIIKPLVWV	serum amyloid P-component	APCS	1	4502133	3.52	37	-	2	643.897	1286.79	-0.57	72.35
IVLGQEQDSYGGK	serum amyloid P-component	APCS	1	4502133	3.65	81	-	2	697.356	1393.71	6.66	26.12
IVLGQEQDSYGGKFDR	serum amyloid P-component	APCS	1	4502133	5.19	95	-	3	604.634	1811.89	-2.64	28.84
QGYFVEAQPK	serum amyloid P-component	APCS	1	4502133	3.81	53	-	2	583.798	1166.59	3.4	25.18
VFVFPR	serum amyloid P-component	APCS	1	4502133	-	41	-	2	382.727	764.446	0.81	49.4
VGEYSLYIGR	serum amyloid P-component	APCS	1	4502133	3.84	72	-	1	1156.6	1156.6	0.42	36.53
AELQEGAR	apolipoprotein A-I preproprotein	APOA1	1	4557321	3.08	51	-	1	873.446	873.446	3.61	18.91
AHVDALR	apolipoprotein A-I preproprotein	APOA1	1	4557321	-	45	-	1	781.434	781.434	2.69	18.17
AHVDALRTHLAPYSDELR	apolipoprotein A-I preproprotein	APOA1	1	4557321	5.32	77	-	3	688.692	2064.06	-1.05	31.83
AKPALEDLR	apolipoprotein A-I preproprotein	APOA1	1	4557321	-	50	-	2	506.791	1012.58	-3.04	38.42
AKVQPYLDDFQK	apolipoprotein A-I preproprotein	APOA1	1	4557321	3.93	42	-	3	484.588	1451.75	-1.45	25.82
ARAHVDALR	apolipoprotein A-I preproprotein	APOA1	1	4557321	-	46	-	2	504.787	1008.57	-3.73	16.73
ATEHLSTLSEK	apolipoprotein A-I preproprotein	APOA1	1	4557321	5.09	77	-	2	608.316	1215.62	2.33	21.23
ATEHLSTLSEKAKPALEDLR	apolipoprotein A-I preproprotein	APOA1	1	4557321	6.16	47	-	3	737.065	2209.18	-1.13	32.19
DLATVYVDVLK	apolipoprotein A-I preproprotein	APOA1	1	4557321	3.18	88	-	2	618.349	1235.69	1.82	77.52
DLATVYVDVLKDSGR	apolipoprotein A-I preproprotein	APOA1	1	4557321	4.92	103	-	3	550.961	1650.87	-1.71	46.51
DLEEVK	apolipoprotein A-I preproprotein	APOA1	2	4557321	-	42	-	2	366.692	732.376	-2.28	64.28
DLEEVKAK	apolipoprotein A-I preproprotein	APOA1	1	4557321	-	43	-	2	466.257	931.507	-2.46	17.15
DSGRDYVSQFEGSALGK	apolipoprotein A-I preproprotein	APOA1	1	4557321	6.12	75	-	2	908.428	1815.85	-0.86	37
DYVSQFEGSALGK	apolipoprotein A-I preproprotein	APOA1	1	4557321	3.8	97	-	2	700.839	1400.67	0.75	62.39
DYVSQFEGSALGKQLNLK	apolipoprotein A-I preproprotein	APOA1	1	4557321	5.51	97	-	3	666.349	1997.03	-1.38	51.65
EQLGPVTQEFWDNLEK	apolipoprotein A-I preproprotein	APOA1	1	4557321	5.24	83	-	2	966.973	1932.94	2.98	65.03
EQLGPVTQEFWDNLEKETEGLR	apolipoprotein A-I preproprotein	APOA1	1	4557321	6.24	58	-	3	873.43	2618.27	0.42	76.22
ETEGLR	apolipoprotein A-I preproprotein	APOA1	1	4557321	-	49	-	2	352.683	704.358	0.56	18.13
ETEGLRQEmSK	apolipoprotein A-I preproprotein	APOA1	1	4557321	4.24	65	M9(Oxidation)	2	662.314	1323.62	0.22	17.97
ETEGLRQEMSK	apolipoprotein A-I preproprotein	APOA1	1	4557321	4.95	53	-	2	654.318	1307.63	1.65	21.31
HFWQQDEPPQSPWDR	apolipoprotein A-I preproprotein	APOA1	1	4557321	4.36	66	-	2	976.938	1952.87	0.55	43.47
KWQEEmELYR	apolipoprotein A-I preproprotein	APOA1	1	4557321	4.39	62	M6(Oxidation)	3	476.558	1427.66	-2.51	18.9
KWQEEMELYR	apolipoprotein A-I preproprotein	APOA1	1	4557321	4	73	-	3	471.226	1411.66	-2.08	36.73
LAEYHAK	apolipoprotein A-I preproprotein	APOA1	1	4557321	-	29	-	2	416.221	831.436	-0.36	31.06
LAEYHAKATEHLSTLSEK	apolipoprotein A-I preproprotein	APOA1	1	4557321	6.51	68	-	3	676.683	2028.04	-2.08	17.96
LEALKENGGAR	apolipoprotein A-I preproprotein	APOA1	1	4557321	4.14	65	-	1	1157.62	1157.62	-3.01	17.45
LHELQEK	apolipoprotein A-I preproprotein	APOA1	1	4557321	-	32	-	2	448.745	896.483	-0.56	32.81
LLDNWDSVTSTFSK	apolipoprotein A-I preproprotein	APOA1	1	4557321	4.7	125	-	2	806.899	1612.79	2.68	78.98
LLDNWDSVTSTFSKLR	apolipoprotein A-I preproprotein	APOA1	1	4557321	6.17	87	-	3	627.994	1881.97	-2.32	56.43
LREQLGPVTQEFWDNLEK	apolipoprotein A-I preproprotein	APOA1	1	4557321	7.86	87	-	3	734.715	2202.13	5.21	77.5
LSPLGEEMR	apolipoprotein A-I preproprotein	APOA1	1	4557321	3.26	68	-	1	1031.52	1031.52	3.17	28.37
LSPLGEEmR	apolipoprotein A-I preproprotein	APOA1	1	4557321	-	52	M8(Oxidation)	2	524.263	1047.52	3.71	24.16
LSPLGEEmRDR	apolipoprotein A-I preproprotein	APOA1	1	4557321	-	41	M8(Oxidation)	2	659.828	1318.65	5.15	22.6
LSPLGEEMRDR	apolipoprotein A-I preproprotein	APOA1	1	4557321	3.47	-	-	2	651.827	1302.65	-0.09	27.09
QEMSKDLEEVK	apolipoprotein A-I preproprotein	APOA1	1	4557321	3.69	60	-	3	445.886	1335.64	-2.11	21.13
QEmSKDLEEVK	apolipoprotein A-I preproprotein	APOA1	1	4557321	4.27	82	M3(Oxidation)	2	676.325	1351.64	0.72	20.81
QGLLPVLESFK	apolipoprotein A-I preproprotein	APOA1	1	4557321	4.44	81	-	2	615.857	1230.71	-2.81	65.46
QGLLPVLESFKVSFLSALEEYTK	apolipoprotein A-I preproprotein	APOA1	1	4557321	6.77	64	-	3	866.807	2598.41	-0.07	77.75
QKLHELQEK	apolipoprotein A-I preproprotein	APOA1	1	4557321	4.15	60	-	2	576.821	1152.64	-1.32	16.22
QKVEPLR	apolipoprotein A-I preproprotein	APOA1	1	4557321	3.48	49	-	1	869.519	869.519	-1.67	16.64
QLNLKLLDNWDSVTSTFSK	apolipoprotein A-I preproprotein	APOA1	1	4557321	5.59	95	-	3	737.054	2209.15	-0.81	67.21
THLAPYSDELR	apolipoprotein A-I preproprotein	APOA1	1	4557321	3.98	79	-	1	1301.65	1301.65	-1.63	41.16
THLAPYSDELRQR	apolipoprotein A-I preproprotein	APOA1	1	4557321	4.56	43	-	3	529.276	1585.81	4.13	24.35
VEPLR	apolipoprotein A-I preproprotein	APOA1	3	4557321	-	29	-	1	613.368	613.368	1.49	19.38
VEPLRAELQEGAR	apolipoprotein A-I preproprotein	APOA1	1	4557321	4.36	57	-	2	734.398	1467.79	-1.8	42.44
VKDLATVYVDVLK	apolipoprotein A-I preproprotein	APOA1	1	4557321	5.5	102	-	2	731.931	1462.85	2.25	49.95
VQPYLDDFQK	apolipoprotein A-I preproprotein	APOA1	1	4557321	2.82	49	-	2	626.815	1252.62	1.58	62.08
VQPYLDDFQKK	apolipoprotein A-I preproprotein	APOA1	1	4557321	3.81	50	-	3	460.909	1380.71	-2.6	26.33
VSFLSALEEYTK	apolipoprotein A-I preproprotein	APOA1	1	4557321	3.83	81	-	2	693.863	1386.72	2	89.99
VSFLSALEEYTKK	apolipoprotein A-I preproprotein	APOA1	1	4557321	5.08	71	-	3	505.608	1514.81	-1.36	50.8
WQEEmELYR	apolipoprotein A-I preproprotein	APOA1	1	4557321	-	55	M5(Oxidation)	2	650.288	1299.57	0.44	63.44
WQEEMELYR	apolipoprotein A-I preproprotein	APOA1	1	4557321	3.87	55	-	1	1283.57	1283.57	-1.84	34.58
IEAIK	apolipoprotein A-I preproprotein|centrosome-associated protein 350|aspartate aminotransferase, cytoplasmic|exportin-5	APOA1|GOT1|XPO5	21	4557321;4504067;22748937	-	35	-	1	573.362	573.362	2.32	20.31
IEALK	apolipoprotein A-I preproprotein|centrosome-associated protein 350|aspartate aminotransferase, cytoplasmic|exportin-5	APOA1|GOT1|XPO5	21	4557321;4504067;22748937	-	35	-	1	573.362	573.362	2.32	20.31
LEAIK	apolipoprotein A-I preproprotein|centrosome-associated protein 350|aspartate aminotransferase, cytoplasmic|exportin-5	APOA1|GOT1|XPO5	21	4557321;4504067;22748937	-	35	-	1	573.362	573.362	2.32	20.31
LEALK	apolipoprotein A-I preproprotein|centrosome-associated protein 350|aspartate aminotransferase, cytoplasmic|exportin-5	APOA1|GOT1|XPO5	21	4557321;4504067;22748937	-	35	-	1	573.362	573.362	2.32	20.31
AGTELVNFLSYFVELGTQPATQ	apolipoprotein A-II preproprotein	APOA2	1	4502149	-	70	-	3	795.74	2385.21	3.45	78.31
EPcVESLVSQYFQTVTDYGK	apolipoprotein A-II preproprotein	APOA2	1	4502149	5.34	81	C3(Carbamidomethyl)	3	784.038	2350.1	3.86	77.29
EPcVESLVSQYFQTVTDYGKDLmEK	apolipoprotein A-II preproprotein	APOA2	1	4502149	6.26	49	C3(Carbamidomethyl); M23(Oxidation)	3	994.794	2982.37	-2.04	76.61
EQLTPLIK	apolipoprotein A-II preproprotein	APOA2	1	4502149	-	52	-	2	471.289	941.571	4.2	28.92
EQLTPLIKK	apolipoprotein A-II preproprotein	APOA2	1	4502149	-	47	-	2	535.333	1069.66	-2.01	20.26
KAGTELVNFLSYFVELGTQPATQ	apolipoprotein A-II preproprotein	APOA2	1	4502149	3.81	48	-	2	1257.15	2513.29	-2.54	77.29
SKEQLTPLIK	apolipoprotein A-II preproprotein	APOA2	1	4502149	4.37	69	-	2	578.852	1156.7	2.74	28.93
SPELQAEAK	apolipoprotein A-II preproprotein	APOA2	1	4502149	3.52	64	-	1	972.5	972.5	0.75	20.12
VKSPELQAEAK	apolipoprotein A-II preproprotein	APOA2	1	4502149	5.1	77	-	3	400.561	1199.67	4.25	20.09
AEVSADQVATVMWDYFSQLSNNAK	apolipoprotein A-IV	APOA4	1	71773110	-	37	-	2	1337.62	2674.24	-2.67	77.25
AKIDQNVEELK	apolipoprotein A-IV	APOA4	1	71773110	4.29	58	-	2	643.85	1286.69	-1.24	23.58
ALVQQmEQLR	apolipoprotein A-IV	APOA4	1	71773110	-	67	M6(Oxidation)	2	616.327	1231.65	0.9	95.5
ALVQQMEQLR	apolipoprotein A-IV	APOA4	1	71773110	4.45	70	-	1	1215.65	1215.65	1.91	36.45
DKVNSFFSTFK	apolipoprotein A-IV	APOA4	1	71773110	4.18	68	-	2	660.334	1319.66	-2.09	44.82
EAVEHLQK	apolipoprotein A-IV	APOA4	1	71773110	3.39	37	-	2	477.255	953.503	-1.98	15.98
EAVEHLQKSELTQQLNALFQDK	apolipoprotein A-IV	APOA4	1	71773110	4.96	75	-	3	857.112	2569.32	-1.32	61.24
EEIGKELEELR	apolipoprotein A-IV	APOA4	1	71773110	3.82	65	-	3	448.905	1344.7	-0.87	37.42
EIEEIR	apolipoprotein A-IV	APOA4	12	71773110	-	48	-	1	788.414	788.414	-1.68	19.96
EIEELR	apolipoprotein A-IV	APOA4	12	71773110	-	48	-	1	788.414	788.414	-1.68	19.96
EKESQDK	apolipoprotein A-IV	APOA4	1	71773110	-	39	-	2	432.208	863.408	-2.51	7.56
ELEEIR	apolipoprotein A-IV	APOA4	12	71773110	-	48	-	1	788.414	788.414	-1.68	19.96
ELEELR	apolipoprotein A-IV	APOA4	12	71773110	-	48	-	1	788.414	788.414	-1.68	19.96
ENADSLQASLRPHADELK	apolipoprotein A-IV	APOA4	1	71773110	7.55	106	-	3	665.337	1994	0.99	32.27
GRLTPYADEFK	apolipoprotein A-IV	APOA4	1	71773110	3.91	60	-	2	648.831	1296.66	-2.51	26.71
IDQNVEELK	apolipoprotein A-IV	APOA4	1	71773110	3.8	64	-	2	544.283	1087.56	-3.25	20.63
IDQNVEELKGR	apolipoprotein A-IV	APOA4	1	71773110	4.94	94	-	1	1300.68	1300.68	-3.44	18.46
IDQTVEELR	apolipoprotein A-IV	APOA4	1	71773110	4.18	86	-	1	1102.57	1102.57	-3.72	21.71
IDQTVEELRR	apolipoprotein A-IV	APOA4	1	71773110	4.07	47	-	3	420.228	1258.67	-3.51	19.58
ISASAEELR	apolipoprotein A-IV	APOA4	1	71773110	4.45	78	-	1	975.508	975.508	-2.92	19.86
KLVPFATELHER	apolipoprotein A-IV	APOA4	1	71773110	5.75	66	-	3	480.604	1439.8	-2.49	30.03
LAPLAEDVR	apolipoprotein A-IV	APOA4	1	71773110	-	67	-	2	492.278	983.549	-2.76	30.2
LEPYADQLR	apolipoprotein A-IV	APOA4	1	71773110	-	73	-	2	552.786	1104.56	-3.57	25.84
LGEVNTYAGDLQK	apolipoprotein A-IV	APOA4	1	71773110	5.06	91	-	2	704.36	1407.71	1.46	45.12
LGEVNTYAGDLQKK	apolipoprotein A-IV	APOA4	1	71773110	6.76	90	-	3	512.605	1535.8	-3.48	22.59
LGPHAGDVEGHLSFLEK	apolipoprotein A-IV	APOA4	1	71773110	9.92	107	-	3	602.646	1805.92	3.02	40.85
LGPHAGDVEGHLSFLEKDLR	apolipoprotein A-IV	APOA4	1	71773110	6.8	37	-	4	548.286	2190.12	-2.91	51.49
LKEEIGK	apolipoprotein A-IV	APOA4	2	71773110	-	49	-	2	408.745	816.482	-0.82	18.79
LKEELGK	apolipoprotein A-IV	APOA4	2	71773110	-	49	-	2	408.745	816.482	-0.82	18.79
LLPHANEVSQK	apolipoprotein A-IV	APOA4	1	71773110	-	44	-	2	618.339	1235.67	-2.23	18.18
LLPHANEVSQKIGDNLR	apolipoprotein A-IV	APOA4	1	71773110	4.63	54	-	3	635.349	1904.03	-2.07	33.91
LNHQLEGLTFQMK	apolipoprotein A-IV	APOA4	1	71773110	6.11	77	-	2	779.909	1558.81	4.49	39.28
LNHQLEGLTFQmK	apolipoprotein A-IV	APOA4	1	71773110	6.09	55	M12(Oxidation)	3	525.603	1574.79	-3.81	32.33
LNHQLEGLTFQmKK	apolipoprotein A-IV	APOA4	1	71773110	8.25	60	M12(Oxidation)	3	568.301	1702.89	-3.88	30.31
LTPYADEFK	apolipoprotein A-IV	APOA4	1	71773110	-	57	-	2	542.27	1083.53	-3.09	26.21
LVPFATELHER	apolipoprotein A-IV	APOA4	1	71773110	3.8	70	-	3	437.908	1311.71	2.96	31.6
NAEELK	apolipoprotein A-IV	APOA4	1	71773110	-	46	-	2	352.185	703.363	0.75	18.42
NAEELKAR	apolipoprotein A-IV	APOA4	1	71773110	-	54	-	2	465.753	930.498	-2.77	14.36
QKLGPHAGDVEGHLSFLEK	apolipoprotein A-IV	APOA4	1	71773110	7.15	69	-	3	688.027	2062.07	-1.96	36.88
QLTPYAQR	apolipoprotein A-IV	APOA4	1	71773110	-	49	-	2	488.763	976.518	-2.98	18.66
RQLTPYAQR	apolipoprotein A-IV	APOA4	1	71773110	4.06	43	-	3	378.211	1132.62	-2.43	17.14
RSLAPYAQDTQEK	apolipoprotein A-IV	APOA4	1	71773110	4.54	67	-	2	753.88	1506.75	-1.58	18.06
RVEPYGENFNK	apolipoprotein A-IV	APOA4	1	71773110	4.47	60	-	2	676.834	1352.66	1.14	22.31
SELTQQLNALFQDK	apolipoprotein A-IV	APOA4	1	71773110	5.33	91	-	3	545.616	1634.83	-3.03	67.45
SELTQQLNALFQDKLGEVNTYAGDLQK	apolipoprotein A-IV	APOA4	1	71773110	6.1	62	-	3	1008.51	3023.52	-3.76	75.4
SLAELGGHLDQQVEEFR	apolipoprotein A-IV	APOA4	1	71773110	6.21	139	-	2	964.481	1927.95	1.61	50.59
SLAELGGHLDQQVEEFRR	apolipoprotein A-IV	APOA4	1	71773110	5.82	65	-	2	1042.53	2084.05	1.18	48.7
SLAPYAQDTQEK	apolipoprotein A-IV	APOA4	1	71773110	3.46	73	-	2	675.828	1350.65	-2.91	18.82
SLAPYAQDTQEKLNHQLEGLTFQmK	apolipoprotein A-IV	APOA4	1	71773110	5.76	-	M24(Oxidation)	3	969.48	2906.43	-3.25	56
SLAPYAQDTQEKLNHQLEGLTFQMK	apolipoprotein A-IV	APOA4	1	71773110	6.32	33	-	3	964.148	2890.43	-4.06	61.28
TQVSTQAEQLR	apolipoprotein A-IV	APOA4	1	71773110	4.18	81	-	1	1260.65	1260.65	-2.42	18.32
TQVSTQAEQLRR	apolipoprotein A-IV	APOA4	1	71773110	3.55	42	-	2	708.88	1416.75	-2.59	17.65
VEPYGENFNK	apolipoprotein A-IV	APOA4	1	71773110	-	50	-	2	598.781	1196.56	-2.45	20.32
VKIDQTVEELR	apolipoprotein A-IV	APOA4	1	71773110	4.02	79	-	3	443.916	1329.73	-2.88	29.6
VLRENADSLQASLRPHADELK	apolipoprotein A-IV	APOA4	1	71773110	7.05	47	-	5	473.254	2362.24	-2.85	33.95
VNSFFSTFK	apolipoprotein A-IV	APOA4	1	71773110	-	74	-	2	538.775	1076.54	0.7	56.7
AAIQALR	apolipoprotein B	APOB	2	105990532	-	45	-	2	371.733	742.458	0.95	21.65
AALQALR	apolipoprotein B	APOB	2	105990532	-	45	-	2	371.733	742.458	0.95	21.65
AALTELSLGSAYQAMILGVDSK	apolipoprotein B	APOB	1	105990532	5.33	145	-	2	1119.59	2238.17	0.34	74.87
AALTELSLGSAYQAmILGVDSK	apolipoprotein B	APOB	1	105990532	6.2	106	M15(Oxidation)	2	1127.59	2254.16	0.54	61.26
AASGTTGTYQEWK	apolipoprotein B	APOB	1	105990532	4.16	81	-	2	700.329	1399.65	1.98	42.01
AASGTTGTYQEWKDK	apolipoprotein B	APOB	1	105990532	5.32	139	-	2	821.892	1642.78	3.12	20.92
ADSVVDLLSYNVQGSGETTYDHK	apolipoprotein B	APOB	1	105990532	8.88	98	-	3	833.396	2498.17	1.79	52.52
AEPLAFTFSHDYK	apolipoprotein B	APOB	1	105990532	4.83	94	-	3	509.25	1525.73	1.51	42.27
AGHIAWTSSGK	apolipoprotein B	APOB	1	105990532	3.85	81	-	3	372.194	1114.57	1.83	18.85
AHLDIAGSLEGHLR	apolipoprotein B	APOB	1	105990532	7.68	85	-	3	496.936	1488.79	1.04	38.33
AKVHELIER	apolipoprotein B	APOB	1	105990532	4.07	58	-	3	365.55	1094.63	2.2	17.6
ALVDTLK	apolipoprotein B	APOB	1	105990532	-	51	-	2	380.235	759.462	1.43	27.88
ALVEQGFTVPEIK	apolipoprotein B	APOB	1	105990532	4.09	82	-	2	715.9	1430.79	2.44	51.14
ALYWVNGQVPDGVSK	apolipoprotein B	APOB	1	105990532	4.64	62	-	2	816.924	1632.84	1.92	45.39
ANLFNK	apolipoprotein B	APOB	1	105990532	-	41	-	1	706.389	706.389	1.24	20.53
AQIPILR	apolipoprotein B	APOB	1	105990532	-	54	-	2	405.763	810.52	0.07	33.31
AQNLYQELLTQEGQASFQGLK	apolipoprotein B	APOB	1	105990532	5.69	91	-	3	789.406	2366.2	1.99	64.61
AQNLYQELLTQEGQASFQGLKDNVFDGLVR	apolipoprotein B	APOB	1	105990532	7.36	75	-	3	1127.91	3381.71	0.32	75.48
ASGSLPYTQTLQDHLNSLK	apolipoprotein B	APOB	1	105990532	6.49	94	-	3	691.696	2073.07	5.54	52.03
ATFQTPDFIVPLTDLR	apolipoprotein B	APOB	1	105990532	4.33	76	-	2	917.495	1833.98	4.75	89.69
ATGVLYDYVNK	apolipoprotein B	APOB	1	105990532	3.48	61	-	2	621.823	1242.64	1.29	46.87
ATLYALSHAVNNYHK	apolipoprotein B	APOB	1	105990532	6.19	78	-	2	851.441	1701.87	2.16	48.72
ATVAVYLESLQDTK	apolipoprotein B	APOB	1	105990532	4.32	88	-	2	769.411	1537.81	2.36	53.11
AVSMPSFSILGSDVR	apolipoprotein B	APOB	1	105990532	4.28	95	-	2	783.405	1565.8	2.39	63.84
AVSmPSFSILGSDVR	apolipoprotein B	APOB	1	105990532	4.04	92	M4(Oxidation)	2	791.402	1581.8	1.64	50.9
cSLLVLENELNAELGLSGASmK	apolipoprotein B	APOB	1	105990532	4.85	77	C1(Carbamidomethyl); M21(Oxidation)	3	788.732	2364.18	1.1	75.23
cVQSTKPSLMIQK	apolipoprotein B	APOB	1	105990532	4.94	61	C1(Carbamidomethyl)	3	507.271	1519.8	0.78	22.82
cVQSTKPSLmIQK	apolipoprotein B	APOB	1	105990532	4.92	65	C1(Carbamidomethyl); M10(Oxidation)	2	768.403	1535.8	4.11	20.64
DAVEKPQEFTIVAFVK	apolipoprotein B	APOB	1	105990532	6.16	73	-	3	607.665	1820.98	0.35	54.27
DDKHEQDMVNGImLSVEK	apolipoprotein B	APOB	1	105990532	6.1	104	M13(Oxidation)	2	1052.49	2103.98	3.9	36.42
DDKHEQDmVNGImLSVEK	apolipoprotein B	APOB	1	105990532	5.96	68	M8(Oxidation); M13(Oxidation)	3	707.327	2119.97	1.31	44.93
DDKHEQDMVNGIMLSVEK	apolipoprotein B	APOB	1	105990532	7.14	91	-	3	696.664	2087.98	2.04	44.99
DDKHEQDmVNGIMLSVEK	apolipoprotein B	APOB	1	105990532	7.55	63	M8(Oxidation)	3	701.996	2103.97	1.81	36.23
DEPTYILNIK	apolipoprotein B	APOB	1	105990532	-	54	-	2	603.325	1205.64	0.62	61.83
DFSAEYEEDGK	apolipoprotein B	APOB	1	105990532	-	56	-	2	645.262	1289.52	0.21	26.74
DFSAEYEEDGKYEGLQEWEGK	apolipoprotein B	APOB	1	105990532	6.31	69	-	3	837.031	2509.08	3.71	50.44
DKAQNLYQELLTQEGQASFQGLK	apolipoprotein B	APOB	1	105990532	6.19	85	-	3	870.447	2609.33	2.1	58.77
DKDQEVLLQTFLDDASPGDK	apolipoprotein B	APOB	1	105990532	5.16	83	-	2	1117.55	2234.08	0.29	89.62
DKIGVELTGR	apolipoprotein B	APOB	1	105990532	2.98	55	-	3	363.209	1087.61	0.67	42.47
DLGQcDR	apolipoprotein B	APOB	1	105990532	-	37	C5(Carbamidomethyl)	2	432.187	863.367	-0.32	18.33
DLKVEDIPLAR	apolipoprotein B	APOB	1	105990532	3.08	57	-	2	634.865	1268.72	1.48	59.28
DNVFDGLVR	apolipoprotein B	APOB	1	105990532	3.43	57	-	1	1034.53	1034.53	2.26	47.21
DRmYQmDIQQELQR	apolipoprotein B	APOB	1	105990532	-	59	M3(Oxidation); M6(Oxidation)	2	943.431	1885.85	0.84	32.09
DSYDLHDLK	apolipoprotein B	APOB	1	105990532	3.65	63	-	3	369.177	1105.52	1.02	25.92
EALKESQLPTVMDFR	apolipoprotein B	APOB	1	105990532	3.76	49	-	2	882.455	1763.9	1.43	46.56
EALKESQLPTVmDFR	apolipoprotein B	APOB	1	105990532	-	53	M12(Oxidation)	2	890.453	1779.9	2.01	39.38
EAQEVFK	apolipoprotein B	APOB	1	105990532	-	46	-	2	425.719	850.432	1.12	18.86
EELcTMFIR	apolipoprotein B	APOB	1	105990532	3.14	70	C4(Carbamidomethyl)	1	1198.56	1198.56	2.36	44.61
EELcTmFIR	apolipoprotein B	APOB	1	105990532	-	59	C4(Carbamidomethyl); M6(Oxidation)	2	607.783	1214.56	3.43	36.03
EEYFDPSIVGWTVK	apolipoprotein B	APOB	1	105990532	3.54	67	-	2	835.411	1669.81	1.88	60.86
EFNLQNMGLPDFHIPENLFLK	apolipoprotein B	APOB	1	105990532	5.85	49	-	3	839.428	2516.27	1.7	75.73
EFNLQNmGLPDFHIPENLFLK	apolipoprotein B	APOB	1	105990532	6.19	51	M7(Oxidation)	3	844.76	2532.27	2.88	73.89
EFQVPTFTIPK	apolipoprotein B	APOB	1	105990532	-	40	-	2	653.856	1306.71	0.97	54.82
EIFNMAR	apolipoprotein B	APOB	1	105990532	-	35	-	2	440.722	880.436	1.34	27.98
EIFNmAR	apolipoprotein B	APOB	1	105990532	-	38	M5(Oxidation)	2	448.719	896.431	2.08	22.63
EKIAELSATAQEIIK	apolipoprotein B	APOB	1	105990532	4.26	99	-	2	822.466	1643.92	1.44	45.04
EKLTALTK	apolipoprotein B	APOB	1	105990532	-	43	-	2	452.28	903.552	1.36	18.38
ELLKDLSK	apolipoprotein B	APOB	1	105990532	-	58	-	2	473.284	945.561	-0.26	25.36
ENFAGEATLQR	apolipoprotein B	APOB	1	105990532	4.56	69	-	1	1235.6	1235.6	-0.29	38.26
ENLcLNLHK	apolipoprotein B	APOB	1	105990532	-	39	C4(Carbamidomethyl)	2	570.795	1140.58	0.12	25.57
EQHLFLPFSYK	apolipoprotein B	APOB	1	105990532	4.4	57	-	2	704.867	1408.73	1.13	66.03
ESDEETQIK	apolipoprotein B	APOB	1	105990532	3.09	56	-	2	539.749	1078.49	-0.12	18.94
ESQLPTVMDFR	apolipoprotein B	APOB	1	105990532	3.64	75	-	2	661.825	1322.64	0.78	67.78
ESQLPTVmDFR	apolipoprotein B	APOB	1	105990532	3.18	66	M8(Oxidation)	2	669.822	1338.64	0.38	57.48
ESQLPTVmDFRK	apolipoprotein B	APOB	1	105990532	-	47	M8(Oxidation)	2	733.869	1466.73	0.51	31.33
ESQLPTVMDFRK	apolipoprotein B	APOB	1	105990532	-	40	-	2	725.872	1450.74	0.21	57.53
ETLEDTR	apolipoprotein B	APOB	1	105990532	-	51	-	1	863.412	863.412	2.1	19.72
EVGTVLSQVYSK	apolipoprotein B	APOB	1	105990532	3.76	74	-	2	655.353	1309.7	-0.63	37.3
EVYGFNPEGK	apolipoprotein B	APOB	1	105990532	-	59	-	2	570.273	1139.54	1.7	29.43
EYSGTIASEANTYLNSK	apolipoprotein B	APOB	1	105990532	6	113	-	2	924.439	1847.87	3.02	43.32
FDHTNSLNIAGLSLDFSSK	apolipoprotein B	APOB	1	105990532	7.84	155	-	2	1033.51	2066.02	1.35	62.83
FFGEGTK	apolipoprotein B	APOB	1	105990532	-	45	-	1	785.384	785.384	1.56	23.98
FFGEGTKK	apolipoprotein B	APOB	1	105990532	-	51	-	2	457.248	913.489	12.68	19.51
FIAESK	apolipoprotein B	APOB	1	105990532	-	40	-	1	694.378	694.378	0.91	19.47
FIIPGLK	apolipoprotein B	APOB	1	105990532	-	38	-	2	394.257	787.507	-0.32	63.65
FIIPSPK	apolipoprotein B	APOB	1	105990532	-	54	-	2	401.248	801.488	1.35	34.34
FLDMLIK	apolipoprotein B	APOB	1	105990532	-	38	-	2	440.254	879.501	0.36	50.44
FLDmLIK	apolipoprotein B	APOB	1	105990532	-	46	M4(Oxidation)	2	448.252	895.496	0.58	41.82
FLDMLIKK	apolipoprotein B	APOB	1	105990532	-	39	-	2	504.302	1007.6	0.01	40.8
FLDSNIK	apolipoprotein B	APOB	1	105990532	-	48	-	2	418.729	836.452	0.29	84.83
FPEVDVLTK	apolipoprotein B	APOB	1	105990532	3.15	64	-	2	524.291	1047.57	1.56	60.73
FQFPGKPGIYTR	apolipoprotein B	APOB	1	105990532	4.02	57	-	3	470.921	1410.75	-3.44	37.45
FRETLEDTR	apolipoprotein B	APOB	1	105990532	3.97	52	-	2	583.797	1166.59	5.06	22.59
FSDEGTHESQISFTIEGPLTSFGLSNK	apolipoprotein B	APOB	1	105990532	-	43	-	3	976.801	2928.39	-0.15	65.14
FSLDGK	apolipoprotein B	APOB	1	105990532	-	41	-	1	666.346	666.346	0.84	25.19
FSVPAGIVIPSFQALTAR	apolipoprotein B	APOB	1	105990532	5.11	88	-	3	625.358	1874.06	3.4	76.85
FVTQAEGAK	apolipoprotein B	APOB	1	105990532	-	62	-	2	475.751	950.495	0.35	19.72
GESKLEVLNFDFQANAQLSNPK	apolipoprotein B	APOB	1	105990532	7.1	69	-	3	817.086	2449.24	2.63	54.35
GFEPTLEALFGK	apolipoprotein B	APOB	1	105990532	3.09	79	-	2	654.846	1308.68	0.57	80.52
GIISALLVPPETEEAK	apolipoprotein B	APOB	1	105990532	4.45	52	-	2	833.969	1666.93	2.08	53.32
GISTSAASPAVGTVGMDMDEDDDFSK	apolipoprotein B	APOB	1	105990532	5.4	93	-	2	1302.06	2603.11	-0.44	49.33
GISTSAASPAVGTVGMDmDEDDDFSK	apolipoprotein B	APOB	1	105990532	4.76	56	M18(Oxidation)	2	1310.06	2619.11	0.58	42.81
GISTSAASPAVGTVGmDmDEDDDFSK	apolipoprotein B	APOB	1	105990532	5.8	73	M16(Oxidation); M18(Oxidation)	2	1318.06	2635.1	0.28	35.55
GISTSAASPAVGTVGmDMDEDDDFSK	apolipoprotein B	APOB	1	105990532	3.25	61	M16(Oxidation)	2	1310.06	2619.11	0.2	45.92
GLLIFDASSSWGPQmSASVHLDSK	apolipoprotein B	APOB	1	105990532	4.04	52	M15(Oxidation)	3	850.418	2549.24	1.67	59.94
GMALFGEGK	apolipoprotein B	APOB	1	105990532	-	47	-	2	455.23	909.452	2.29	33.89
GmALFGEGK	apolipoprotein B	APOB	1	105990532	-	48	M2(Oxidation)	2	463.227	925.446	1.02	23.21
GmTRPLSTLISSSQScQYTLDAK	apolipoprotein B	APOB	1	105990532	9.14	108	M2(Oxidation); C16(Carbamidomethyl)	3	854.086	2560.24	2.31	43.14
GMTRPLSTLISSSQScQYTLDAK	apolipoprotein B	APOB	1	105990532	9.33	107	C16(Carbamidomethyl)	3	848.754	2544.25	2.08	48.29
GNVATEISTER	apolipoprotein B	APOB	1	105990532	4.41	73	-	1	1176.59	1176.59	1.88	24.34
GSTSHHLVSR	apolipoprotein B	APOB	1	105990532	3.81	66	-	3	360.857	1080.56	1.1	15.1
GTYGLScQR	apolipoprotein B	APOB	1	105990532	3.44	52	C7(Carbamidomethyl)	1	1041.48	1041.48	0.97	19.68
GVISIPR	apolipoprotein B	APOB	1	105990532	-	44	-	2	371.235	741.462	0.39	45.61
HDAHLNGK	apolipoprotein B	APOB	1	105990532	3.63	55	-	2	446.226	891.444	1.02	13.03
HEQDmVNGImLSVEK	apolipoprotein B	APOB	1	105990532	-	48	M5(Oxidation); M10(Oxidation)	2	881.413	1761.82	2.39	57.89
HINIDQFVR	apolipoprotein B	APOB	1	105990532	3.24	48	-	2	571.31	1141.61	1.13	34.98
HIQNIDIQHLAGK	apolipoprotein B	APOB	1	105990532	6.65	72	-	3	496.277	1486.82	1.84	28.69
HIYAISSAALSASYK	apolipoprotein B	APOB	1	105990532	6.03	115	-	3	527.947	1581.83	-0.07	36.7
HKFLDSNIK	apolipoprotein B	APOB	1	105990532	-	51	-	2	551.305	1101.6	-1.78	21.03
HKLIDVISMYR	apolipoprotein B	APOB	1	105990532	-	52	-	3	458.923	1374.76	-0.79	41.23
HKLIDVISmYR	apolipoprotein B	APOB	1	105990532	-	33	M9(Oxidation)	3	464.255	1390.75	-1.51	58.2
HLIDSLIDFLNFPR	apolipoprotein B	APOB	1	105990532	4.37	78	-	2	850.463	1699.92	1.64	76.41
HSITNPLAVLcEFISQSIK	apolipoprotein B	APOB	1	105990532	7.4	113	C11(Carbamidomethyl)	2	1079.07	2157.14	0.19	76.27
HVAEAIcK	apolipoprotein B	APOB	1	105990532	3.18	46	C7(Carbamidomethyl)	2	464.24	927.472	0.48	18.29
IADFELPTIIVPEQTIEIPSIK	apolipoprotein B	APOB	1	105990532	6.67	60	-	3	822.798	2466.38	2.28	75.5
IAELSATAQEIIK	apolipoprotein B	APOB	1	105990532	4.46	99	-	2	693.897	1386.79	1.53	44.93
IAIANIIDEIIEK	apolipoprotein B	APOB	1	105990532	4.88	80	-	2	727.93	1454.85	3.65	75.97
IDDIWNLEVK	apolipoprotein B	APOB	1	105990532	4.19	62	-	2	622.831	1244.65	1.63	53.1
IDGQFR	apolipoprotein B	APOB	2	105990532	-	43	-	2	368.193	735.378	-0.06	76.1
IEDGTLASK	apolipoprotein B	APOB	1	105990532	-	65	-	2	467.248	933.489	0.74	17.9
IEFEWNTGTNVDTK	apolipoprotein B	APOB	1	105990532	3.67	82	-	2	827.392	1653.78	0.89	44.58
IEFEWNTGTNVDTKK	apolipoprotein B	APOB	1	105990532	4.28	77	-	2	891.44	1781.87	1.44	38.25
IEGNLIFDPNNYLPK	apolipoprotein B	APOB	1	105990532	4.69	64	-	2	873.96	1746.91	3.28	63.94
IEIPLPFGGK	apolipoprotein B	APOB	1	105990532	-	59	-	2	535.816	1070.62	0.15	55.54
IGQDGISTSATTNLK	apolipoprotein B	APOB	1	105990532	5.26	93	-	2	753.398	1505.79	5.22	27.19
IGVELTGR	apolipoprotein B	APOB	1	105990532	3.94	54	-	1	844.494	844.494	6.54	24.91
IHSGSFQSQVELSNDQEK	apolipoprotein B	APOB	1	105990532	7.16	121	-	3	678.324	2032.96	0.76	27.27
IISDYHQQFR	apolipoprotein B	APOB	1	105990532	3.78	71	-	3	436.224	1306.66	2.79	23.58
IKDYFEK	apolipoprotein B	APOB	1	105990532	-	44	-	2	471.751	942.495	2.08	21.76
IKGVISIPR	apolipoprotein B	APOB	1	105990532	2.76	45	-	2	491.824	982.641	0.65	46.06
ILGEELGFASLHDLQLLGK	apolipoprotein B	APOB	1	105990532	7.23	104	-	3	685.051	2053.14	2.01	90.52
INDVLEHVK	apolipoprotein B	APOB	1	105990532	3.6	54	-	3	356.202	1066.59	1.6	23.78
INNQLTLDSNTK	apolipoprotein B	APOB	1	105990532	4.5	82	-	2	680.86	1360.71	3.66	25.34
INPLALK	apolipoprotein B	APOB	1	105990532	2.84	49	-	1	768.498	768.498	-0.29	48.93
INPLALKESVK	apolipoprotein B	APOB	1	105990532	-	55	-	2	606.372	1211.74	0.22	30.66
IPSVQINFK	apolipoprotein B	APOB	1	105990532	3.16	65	-	2	523.306	1045.61	1.24	44.94
ITENDIQIALDDAK	apolipoprotein B	APOB	1	105990532	5.21	132	-	2	779.904	1558.8	3.12	49.15
ITEVALmGHLScDTK	apolipoprotein B	APOB	1	105990532	5.28	90	M7(Oxidation); C12(Carbamidomethyl)	3	564.277	1690.82	1.54	31.28
ITEVALMGHLScDTK	apolipoprotein B	APOB	1	105990532	5.84	117	C12(Carbamidomethyl)	3	558.944	1674.82	-0.46	38.92
ITEVALmGHLScDTKEER	apolipoprotein B	APOB	1	105990532	4.37	-	M7(Oxidation); C12(Carbamidomethyl)	3	702.34	2105.01	2.5	26.51
ITEVALMGHLScDTKEER	apolipoprotein B	APOB	1	105990532	6.21	43	C12(Carbamidomethyl)	3	697.008	2089.01	1.51	34.51
ITLIINWLQEALSSASLAHmK	apolipoprotein B	APOB	1	105990532	5.52	76	M20(Oxidation)	3	785.763	2355.28	0.34	76.16
ITLPDFR	apolipoprotein B	APOB	1	105990532	-	58	-	2	431.245	861.482	-1.23	61.59
IVQILPWEQNEQVK	apolipoprotein B	APOB	1	105990532	3.81	63	-	2	862.474	1723.94	1.26	51.81
IVSLIK	apolipoprotein B	APOB	2	105990532	-	33	-	1	672.466	672.466	1.06	28.84
IYSILK	apolipoprotein B	APOB	4	105990532	-	40	-	2	368.734	736.46	-0.08	53.01
IYSLWEHSTK	apolipoprotein B	APOB	1	105990532	3.44	51	-	3	421.883	1263.64	-1.4	30.29
KGISTSAASPAVGTVGmDmDEDDDFSK	apolipoprotein B	APOB	1	105990532	6.31	67	M17(Oxidation); M19(Oxidation)	3	921.739	2763.2	1.94	31.37
KGNVATEISTER	apolipoprotein B	APOB	1	105990532	4.62	74	-	2	652.844	1304.68	0.23	20.58
KHVAEAIcK	apolipoprotein B	APOB	1	105990532	4.46	60	C8(Carbamidomethyl)	3	352.526	1055.56	-2.88	15.07
KIISDYHQQFR	apolipoprotein B	APOB	1	105990532	5.23	69	-	3	478.922	1434.75	2.37	20.98
KITEVALmGHLScDTK	apolipoprotein B	APOB	1	105990532	5.58	110	M8(Oxidation); C13(Carbamidomethyl)	3	606.975	1818.91	1.3	26.35
KITEVALMGHLScDTK	apolipoprotein B	APOB	1	105990532	6.5	135	C13(Carbamidomethyl)	3	601.643	1802.91	-0.25	33.19
KLNELSFK	apolipoprotein B	APOB	1	105990532	3.85	65	-	2	489.785	978.563	0.72	24.43
KLQSTTVMNPYMK	apolipoprotein B	APOB	1	105990532	5.04	102	-	2	770.897	1540.79	0.82	28.26
KLQSTTVmNPYMK	apolipoprotein B	APOB	1	105990532	3.05	34	M8(Oxidation)	3	519.599	1556.78	0.81	42.52
KLQSTTVMNPYmK	apolipoprotein B	APOB	1	105990532	4.04	53	M12(Oxidation)	2	778.896	1556.78	1.96	23.14
KLQSTTVmNPYmK	apolipoprotein B	APOB	1	105990532	5.75	79	M8(Oxidation); M12(Oxidation)	3	524.93	1572.78	0.39	20.11
KLTIFK	apolipoprotein B	APOB	1	105990532	-	41	-	2	375.25	749.493	1.51	23.35
KLTISEQNIQR	apolipoprotein B	APOB	1	105990532	5.04	76	-	3	443.92	1329.74	-3.12	21.99
KMGLAFESTK	apolipoprotein B	APOB	1	105990532	3.49	77	-	2	556.295	1111.58	0.15	23.96
KmGLAFESTK	apolipoprotein B	APOB	1	105990532	4.01	74	M2(Oxidation)	2	564.293	1127.58	1.08	19.43
KmTSNFPVDLSDYPK	apolipoprotein B	APOB	1	105990532	4.87	108	M2(Oxidation)	2	879.426	1757.85	2.33	40.6
KMTSNFPVDLSDYPK	apolipoprotein B	APOB	1	105990532	6.45	105	-	2	871.429	1741.85	2.93	41.53
KSISAALEHK	apolipoprotein B	APOB	1	105990532	5.59	77	-	3	361.877	1083.62	0.36	17.38
KYTYNYEAESSSGVPGTADSR	apolipoprotein B	APOB	1	105990532	7.15	137	-	2	1141.52	2282.03	3.09	27.98
LAAYLMLMR	apolipoprotein B	APOB	1	105990532	3.06	61	-	2	541.299	1081.59	0.49	76.78
LAAYLmLMR	apolipoprotein B	APOB	1	105990532	-	71	M6(Oxidation)	2	549.297	1097.59	2.67	51.1
LAAYLmLmR	apolipoprotein B	APOB	1	105990532	-	47	M6(Oxidation); M8(Oxidation)	2	557.293	1113.58	-0.04	55.14
LAAYLMLmR	apolipoprotein B	APOB	1	105990532	-	58	M8(Oxidation)	2	549.296	1097.59	0.55	46.47
LAIPEGK	apolipoprotein B	APOB	1	105990532	-	57	-	2	364.222	727.436	1.19	23.9
LALWGEHTGQLYSK	apolipoprotein B	APOB	1	105990532	6.3	83	-	2	801.918	1602.83	1.32	40.1
LATALSLSNK	apolipoprotein B	APOB	1	105990532	3.65	87	-	2	509.302	1017.6	2.09	27.93
LDFSSQADLR	apolipoprotein B	APOB	1	105990532	3.43	82	-	2	576.289	1151.57	1.02	34.23
LDFSSQADLRNEIK	apolipoprotein B	APOB	1	105990532	4.85	85	-	2	818.421	1635.84	0.77	38.56
LDGQFR	apolipoprotein B	APOB	2	105990532	-	43	-	2	368.193	735.378	-0.06	76.1
LDNIYSSDK	apolipoprotein B	APOB	1	105990532	3.25	62	-	2	527.759	1054.51	4.87	23.3
LDNIYSSDKFYK	apolipoprotein B	APOB	1	105990532	5.31	67	-	3	498.25	1492.73	2.03	32.75
LDVTTSIGR	apolipoprotein B	APOB	1	105990532	3.92	75	-	1	961.534	961.534	3.03	27.73
LEDTPK	apolipoprotein B	APOB	1	105990532	-	55	-	2	351.687	702.367	0.85	18.38
LEIQSQVDSQHVGHSVLTAK	apolipoprotein B	APOB	1	105990532	7.46	127	-	3	726.052	2176.14	2.28	30.82
LELELRPTGEIEQYSVSATYELQR	apolipoprotein B	APOB	1	105990532	4.65	59	-	3	942.151	2824.44	0.33	60.47
LEPLKLHVAGNLK	apolipoprotein B	APOB	1	105990532	-	35	-	3	477.961	1431.87	-0.08	31.71
LEVLNFDFQANAQLSNPK	apolipoprotein B	APOB	1	105990532	4.53	82	-	2	1024.53	2048.04	0.07	57.92
LFLEETK	apolipoprotein B	APOB	1	105990532	-	48	-	2	440.245	879.482	-0.03	46.37
LGNNPVSK	apolipoprotein B	APOB	1	105990532	3.48	35	-	1	828.46	828.46	3.2	18.28
LHVAGNLK	apolipoprotein B	APOB	1	105990532	-	40	-	1	851.511	851.511	1.39	17.95
LIDVISMYR	apolipoprotein B	APOB	1	105990532	3.13	50	-	2	555.305	1109.6	0.4	48.03
LIDVISmYR	apolipoprotein B	APOB	1	105990532	-	59	M7(Oxidation)	2	563.303	1125.6	0.46	60.15
LIVAmSSWLQK	apolipoprotein B	APOB	1	105990532	3.55	83	M5(Oxidation)	2	646.358	1291.71	1.32	43.26
LIVAMSSWLQK	apolipoprotein B	APOB	1	105990532	4.07	82	-	2	638.361	1275.72	1.75	56
LKFIIPSPK	apolipoprotein B	APOB	1	105990532	-	52	-	2	521.837	1042.67	0.31	38.07
LKQHIEAIDVR	apolipoprotein B	APOB	1	105990532	5.17	74	-	3	441.258	1321.76	0.19	22.81
LKTQFNNNEYSQDLDAYNTK	apolipoprotein B	APOB	1	105990532	6.84	85	-	3	802.712	2406.12	0.74	35.88
LLKENLcLNLHK	apolipoprotein B	APOB	1	105990532	-	31	C7(Carbamidomethyl)	4	374.467	1494.84	-0.94	51.01
LLLmGAR	apolipoprotein B	APOB	1	105990532	-	46	M4(Oxidation)	2	395.237	789.466	1.11	25.19
LLLMGAR	apolipoprotein B	APOB	1	105990532	-	48	-	2	387.238	773.469	-1.42	50.6
LLLQMDSSATAYGSTVSK	apolipoprotein B	APOB	1	105990532	4.59	113	-	2	936.477	1871.95	2.33	44.15
LLLQmDSSATAYGSTVSK	apolipoprotein B	APOB	1	105990532	5.41	126	M5(Oxidation)	2	944.472	1887.94	0.34	36.09
LLLQMDSSATAYGSTVSKR	apolipoprotein B	APOB	1	105990532	4.55	46	-	3	676.688	2028.05	3.11	41.12
LLLQmDSSATAYGSTVSKR	apolipoprotein B	APOB	1	105990532	6.64	94	M5(Oxidation)	3	682.018	2044.04	1.33	31.63
LLSGGNTLHLVSTTK	apolipoprotein B	APOB	1	105990532	5.5	132	-	2	770.94	1540.87	2.64	50.33
LNDLNSVLVMPTFHVPFTDLQVPScK	apolipoprotein B	APOB	1	105990532	5.93	37	C25(Carbamidomethyl)	3	991.177	2971.52	3.97	76.85
LNDLNSVLVmPTFHVPFTDLQVPScK	apolipoprotein B	APOB	1	105990532	6.65	46	M10(Oxidation); C25(Carbamidomethyl)	3	996.506	2987.5	0.61	70.59
LNELSFK	apolipoprotein B	APOB	1	105990532	-	61	-	2	425.737	850.468	0.83	47.3
LNGEIQALELPQK	apolipoprotein B	APOB	1	105990532	4.66	76	-	2	726.907	1452.81	0.48	61.53
LNGEIQALELPQKAEALK	apolipoprotein B	APOB	1	105990532	7.09	67	-	3	655.706	1965.1	0.55	46.1
LNGESNLR	apolipoprotein B	APOB	1	105990532	-	63	-	2	451.738	902.468	-1.17	18.31
LNTDIAGLASAIDmSTNYNSDSLHFSNVFR	apolipoprotein B	APOB	1	105990532	9.25	86	M14(Oxidation)	3	1097.19	3289.55	1.02	72.23
LNTDIAGLASAIDMSTNYNSDSLHFSNVFR	apolipoprotein B	APOB	1	105990532	3.56	33	-	3	1091.85	3273.55	-0.34	74.6
LPQQANDYLNSFNWER	apolipoprotein B	APOB	1	105990532	5.77	108	-	2	997.974	1994.94	2.64	60.24
LPYTIITTPPLK	apolipoprotein B	APOB	1	105990532	3.66	68	-	2	678.912	1356.82	2.07	53.22
LPYTIITTPPLKDFSLWEK	apolipoprotein B	APOB	1	105990532	7.13	64	-	3	754.755	2262.25	3.04	90.43
LQDFSDQLSDYYEK	apolipoprotein B	APOB	1	105990532	4.51	95	-	2	875.897	1750.79	3.56	49.01
LQSTTVmNPYMK	apolipoprotein B	APOB	1	105990532	-	71	M7(Oxidation)	2	714.847	1428.69	0.34	27.77
LQSTTVMNPYmK	apolipoprotein B	APOB	1	105990532	-	62	M11(Oxidation)	2	714.848	1428.69	1.2	26.7
LQSTTVmNPYmK	apolipoprotein B	APOB	1	105990532	-	54	M7(Oxidation); M11(Oxidation)	2	722.845	1444.68	1.41	22.02
LQSTTVMNPYMK	apolipoprotein B	APOB	1	105990532	-	61	-	2	706.85	1412.69	1.07	32.91
LRLEPLK	apolipoprotein B	APOB	1	105990532	-	33	-	2	434.785	868.562	0.42	23.94
LSLESLTSYFSIESSTK	apolipoprotein B	APOB	1	105990532	4.69	95	-	2	946.481	1891.95	0.31	73.28
LSLESLTSYFSIESSTKGDVK	apolipoprotein B	APOB	1	105990532	4.16	54	-	3	764.395	2291.17	1.6	67.31
LSLPDFK	apolipoprotein B	APOB	1	105990532	-	52	-	2	410.234	819.461	-0.09	64.5
LSNDmmGSYAEmK	apolipoprotein B	APOB	1	105990532	4.17	61	M5(Oxidation); M6(Oxidation); M12(Oxidation)	2	762.807	1524.61	2.82	17.76
LSNDmMGSYAEmK	apolipoprotein B	APOB	1	105990532	4	70	M5(Oxidation); M12(Oxidation)	2	754.809	1508.61	2.8	40.87
LSNDMmGSYAEmK	apolipoprotein B	APOB	1	105990532	-	49	M6(Oxidation); M12(Oxidation)	2	754.808	1508.61	1.18	22.3
LSNDMMGSYAEmK	apolipoprotein B	APOB	1	105990532	-	47	M12(Oxidation)	2	746.81	1492.61	1.31	31.39
LSNDmmGSYAEMK	apolipoprotein B	APOB	1	105990532	3.46	95	M5(Oxidation); M6(Oxidation)	2	754.808	1508.61	1.67	21.39
LSNDmMGSYAEMK	apolipoprotein B	APOB	1	105990532	3.52	77	M5(Oxidation)	2	746.81	1492.61	1.22	28.62
LSNDMmGSYAEMK	apolipoprotein B	APOB	1	105990532	3.34	81	M6(Oxidation)	2	746.812	1492.62	3.02	27.75
LSNDMMGSYAEMK	apolipoprotein B	APOB	1	105990532	3.69	104	-	2	738.813	1476.62	0.69	36.75
LSNVLQQVK	apolipoprotein B	APOB	1	105990532	3.74	57	-	2	514.81	1028.61	1.78	27.97
LSQLQTYmIQFDQYIK	apolipoprotein B	APOB	1	105990532	4.39	90	M8(Oxidation)	2	1018.01	2035.02	-0.42	62.38
LSQLQTYMIQFDQYIK	apolipoprotein B	APOB	1	105990532	4.23	80	-	2	1010.02	2019.02	-0.46	74.48
LSQLQTYmIQFDQYIKDSYDLHDLK	apolipoprotein B	APOB	1	105990532	7.68	40	M8(Oxidation)	4	781.136	3121.52	1.62	69.19
LTALTK	apolipoprotein B	APOB	1	105990532	-	43	-	1	646.413	646.413	-0.16	19.09
LTIFK	apolipoprotein B	APOB	1	105990532	-	37	-	1	621.397	621.397	0.46	30.92
LTISEQNIQR	apolipoprotein B	APOB	1	105990532	4.39	88	-	1	1201.66	1201.66	4.97	25.28
LTLDIQNK	apolipoprotein B	APOB	1	105990532	-	51	-	2	472.774	944.541	0.28	46.52
LTLDIQNKK	apolipoprotein B	APOB	1	105990532	2.86	57	-	2	536.822	1072.64	0.25	41.86
LVELAHQYK	apolipoprotein B	APOB	1	105990532	-	56	-	2	550.808	1100.61	-0.21	24.12
LVGFIDDAVK	apolipoprotein B	APOB	1	105990532	2.83	69	-	2	538.803	1076.6	0.43	61.85
LVGFIDDAVKK	apolipoprotein B	APOB	1	105990532	3.27	51	-	2	602.85	1204.69	-0.52	52.75
LVSLLK	apolipoprotein B	APOB	2	105990532	-	33	-	1	672.466	672.466	1.06	28.84
LVTELR	apolipoprotein B	APOB	2	105990532	-	42	-	2	365.727	730.447	2.07	20.75
LYSILK	apolipoprotein B	APOB	4	105990532	-	40	-	2	368.734	736.46	-0.08	53.01
LYSLLK	apolipoprotein B	APOB	4	105990532	-	40	-	2	368.734	736.46	-0.08	53.01
MDmTFSK	apolipoprotein B	APOB	1	105990532	-	31	M3(Oxidation)	2	438.186	875.364	0.01	18.64
mDMTFSK	apolipoprotein B	APOB	1	105990532	-	49	M1(Oxidation)	2	438.185	875.363	-0.68	20.27
MDMTFSK	apolipoprotein B	APOB	1	105990532	-	44	-	1	859.371	859.371	2.56	26.45
MGLAFESTK	apolipoprotein B	APOB	1	105990532	2.77	61	-	2	492.246	983.485	-2.13	49.43
mGLAFESTK	apolipoprotein B	APOB	1	105990532	-	62	M1(Oxidation)	2	500.245	999.482	0.55	24.08
mLETVR	apolipoprotein B	APOB	1	105990532	-	40	M1(Oxidation)	2	382.703	764.399	1.99	18.68
mNFKQELNGNTK	apolipoprotein B	APOB	1	105990532	-	73	M1(Oxidation)	2	720.351	1439.69	0.13	20.98
mTSNFPVDLSDYPK	apolipoprotein B	APOB	1	105990532	4.9	88	M1(Oxidation)	2	815.382	1629.76	5.81	44.39
MTSNFPVDLSDYPK	apolipoprotein B	APOB	1	105990532	5.1	81	-	2	807.381	1613.75	1.43	48.73
MYQMDIQQELQR	apolipoprotein B	APOB	1	105990532	4.08	79	-	2	791.873	1582.74	2.07	43.26
mYQmDIQQELQR	apolipoprotein B	APOB	1	105990532	3.93	89	M1(Oxidation); M4(Oxidation)	2	807.868	1614.73	1.68	45.03
mYQMDIQQELQR	apolipoprotein B	APOB	1	105990532	4.11	65	M1(Oxidation)	2	799.872	1598.74	4.01	39.34
MYQmDIQQELQR	apolipoprotein B	APOB	1	105990532	3.51	73	M4(Oxidation)	2	799.87	1598.73	1.19	52.92
NFATSNK	apolipoprotein B	APOB	1	105990532	-	47	-	1	781.39	781.39	7.95	17.17
NFATSNKmDMTFSK	apolipoprotein B	APOB	1	105990532	-	57	M8(Oxidation)	2	819.37	1637.73	1.35	43.33
NFATSNKmDmTFSK	apolipoprotein B	APOB	1	105990532	4.72	68	M8(Oxidation); M10(Oxidation)	3	551.913	1653.73	0.27	19.83
NFVASHIANILNSEELDIQDLK	apolipoprotein B	APOB	1	105990532	5.89	93	-	3	828.432	2483.28	1.94	70
NFVASHIANILNSEELDIQDLKK	apolipoprotein B	APOB	1	105990532	9.91	107	-	3	871.131	2611.38	1.82	59.42
NHLQLEGLFFTNGEHTSK	apolipoprotein B	APOB	1	105990532	7.93	89	-	3	691.345	2072.02	0.52	45.84
NIILPVYDK	apolipoprotein B	APOB	1	105990532	-	48	-	2	537.814	1074.62	0.81	58.29
NIQEYLSILTDPDGK	apolipoprotein B	APOB	1	105990532	4.39	109	-	2	853.438	1705.87	2.39	90.09
NIQEYLSILTDPDGKGK	apolipoprotein B	APOB	1	105990532	3.9	63	-	3	630.999	1890.98	0.71	61.08
NLLVALK	apolipoprotein B	APOB	1	105990532	-	46	-	2	385.761	770.514	0.69	38.83
NLQNNAEWVYQGAIR	apolipoprotein B	APOB	1	105990532	5.01	95	-	2	888.447	1775.89	2.72	47.25
NLTDFAEQYSIQDWAK	apolipoprotein B	APOB	1	105990532	5.33	85	-	2	964.956	1928.91	1.44	61.9
NmEVSVATTTK	apolipoprotein B	APOB	1	105990532	3.2	76	M2(Oxidation)	2	598.795	1196.58	0.53	20.76
NMEVSVATTTK	apolipoprotein B	APOB	1	105990532	3.37	67	-	2	590.799	1180.59	2.43	23.13
NNALDFVTK	apolipoprotein B	APOB	1	105990532	3.22	66	-	2	511.269	1021.53	0.21	53.27
NPNGYSFSIPVK	apolipoprotein B	APOB	1	105990532	4.55	95	-	2	661.841	1322.68	0.94	42.21
NQDVHSINLPFFETLQEYFER	apolipoprotein B	APOB	1	105990532	7.01	80	-	3	876.092	2626.26	2.03	75.99
NSEEFAAAmSR	apolipoprotein B	APOB	1	105990532	3.63	65	M9(Oxidation)	2	614.768	1228.53	2.34	19.49
NSEEFAAAMSR	apolipoprotein B	APOB	1	105990532	4.78	75	-	1	1212.53	1212.53	2.07	28.6
NSLFFSAQPFEITASTNNEGNLK	apolipoprotein B	APOB	1	105990532	7.73	96	-	3	843.749	2529.23	2.18	63.47
NSLKIEIPLPFGGK	apolipoprotein B	APOB	1	105990532	4.57	91	-	2	756.944	1512.88	1.74	57.51
NTASLK	apolipoprotein B	APOB	1	105990532	-	46	-	1	633.357	633.357	0.46	15.16
NTASLKYENYELTLK	apolipoprotein B	APOB	1	105990532	5.39	93	-	2	893.966	1786.93	1.89	40.3
NTFTLScDGSLR	apolipoprotein B	APOB	1	105990532	3.89	66	C7(Carbamidomethyl)	2	685.825	1370.64	4.06	35.7
NTLELSNGVIVK	apolipoprotein B	APOB	1	105990532	4.54	80	-	2	643.871	1286.73	2.18	37.1
QAEAVLK	apolipoprotein B	APOB	1	105990532	-	46	-	1	758.442	758.442	2.11	19.28
QGFFPDSVNK	apolipoprotein B	APOB	1	105990532	4.04	68	-	2	569.782	1138.56	2.99	34.89
QHIEAIDVR	apolipoprotein B	APOB	1	105990532	3.59	51	-	3	360.865	1080.58	1.19	21.14
QIDDIDVR	apolipoprotein B	APOB	1	105990532	-	60	-	2	487.252	973.496	0.97	24.89
QNALLR	apolipoprotein B	APOB	1	105990532	-	39	-	2	357.717	714.427	1.76	18.72
QSFDLSVK	apolipoprotein B	APOB	1	105990532	2.99	58	-	2	462.245	923.484	0.41	47.09
QTEATMTFK	apolipoprotein B	APOB	1	105990532	3.74	74	-	2	528.756	1056.5	1.07	23.31
QTEATmTFK	apolipoprotein B	APOB	1	105990532	-	61	M6(Oxidation)	2	536.753	1072.5	-0.13	17.94
QTIIVVLENVQR	apolipoprotein B	APOB	1	105990532	4.28	91	-	2	706.418	1411.83	1.58	51.39
QTVNLQLQPYSLVTTLNSDLK	apolipoprotein B	APOB	1	105990532	6.19	81	-	2	1188.15	2375.28	0.84	90.31
QVFLYPEK	apolipoprotein B	APOB	1	105990532	-	32	-	2	512.278	1023.55	-1.59	50.63
QVFLYPEKDEPTYILNIK	apolipoprotein B	APOB	1	105990532	7.04	65	-	3	737.398	2210.18	2.12	58.09
RGIISALLVPPETEEAK	apolipoprotein B	APOB	1	105990532	5.13	43	-	2	912.021	1823.03	3.48	52.65
RHIQNIDIQHLAGK	apolipoprotein B	APOB	1	105990532	6.36	55	-	4	411.484	1642.91	0.78	24.28
RNLQNNAEWVYQGAIR	apolipoprotein B	APOB	1	105990532	6.58	77	-	3	644.667	1931.99	0.92	37.88
SEILAHWSPAK	apolipoprotein B	APOB	1	105990532	4.59	89	-	2	619.833	1238.66	4.75	29.07
SEYQADYESLR	apolipoprotein B	APOB	1	105990532	3.15	73	-	2	680.805	1360.6	1.19	47.59
SFDYHQFVDETNDK	apolipoprotein B	APOB	1	105990532	5.75	86	-	2	872.878	1744.75	2.07	40.87
SFDYHQFVDETNDKIR	apolipoprotein B	APOB	1	105990532	5.29	74	-	4	504.238	2013.93	-0.04	43.91
SGSSTASWIQNVDTK	apolipoprotein B	APOB	1	105990532	4.81	109	-	2	790.886	1580.76	5.5	32.01
SGVQmNTNFFHESGLEAHVALK	apolipoprotein B	APOB	1	105990532	8.28	78	M5(Oxidation)	3	811.395	2432.17	1.68	41.23
SGVQMNTNFFHESGLEAHVALK	apolipoprotein B	APOB	1	105990532	8.05	65	-	3	806.064	2416.18	2.34	52.45
SHDELPR	apolipoprotein B	APOB	1	105990532	-	44	-	2	427.212	853.416	-0.2	17.47
SISAALEHK	apolipoprotein B	APOB	1	105990532	-	59	-	2	478.264	955.521	0.49	20.51
SKEVPEAR	apolipoprotein B	APOB	1	105990532	-	46	-	2	458.248	915.489	-0.38	16.78
SKPTVSSSMEFK	apolipoprotein B	APOB	1	105990532	3.86	73	-	3	443.224	1327.66	1.28	41.48
SKPTVSSSmEFK	apolipoprotein B	APOB	1	105990532	3.69	59	M9(Oxidation)	3	448.555	1343.65	-0.45	18
SLDEHYHIR	apolipoprotein B	APOB	1	105990532	3.44	63	-	2	585.29	1169.57	1.82	19.46
SLWDFLK	apolipoprotein B	APOB	1	105990532	-	31	-	2	454.748	908.488	0.66	88.75
SNTVASLHTEK	apolipoprotein B	APOB	1	105990532	3.95	56	-	3	396.207	1186.61	0.91	17.33
SNTVASLHTEKNTLELSNGVIVK	apolipoprotein B	APOB	1	105990532	5.74	46	-	3	818.779	2454.32	1.61	36.98
SPAFTDLHLR	apolipoprotein B	APOB	1	105990532	4.18	70	-	3	386.209	1156.61	1.86	32.15
SPSQADINK	apolipoprotein B	APOB	1	105990532	3.46	60	-	1	959.482	959.482	2.37	17.99
SQAIATK	apolipoprotein B	APOB	1	105990532	-	50	-	1	718.41	718.41	0.78	14.95
SQAIATKK	apolipoprotein B	APOB	1	105990532	-	52	-	2	423.756	846.505	0.94	13.59
SSIIK	apolipoprotein B	APOB	12	105990532	-	42	-	1	547.346	547.346	1.82	18.25
SSILK	apolipoprotein B	APOB	12	105990532	-	42	-	1	547.346	547.346	1.82	18.25
SSLIK	apolipoprotein B	APOB	12	105990532	-	42	-	1	547.346	547.346	1.82	18.25
SSLLK	apolipoprotein B	APOB	12	105990532	-	42	-	1	547.346	547.346	1.82	18.25
SVGFHLPSR	apolipoprotein B	APOB	1	105990532	3.07	59	-	2	500.272	999.538	0.63	46.29
SVmAPFTmTIDAHTNGNGK	apolipoprotein B	APOB	1	105990532	6.32	68	M3(Oxidation); M8(Oxidation)	3	675.316	2023.93	5.34	30.01
SVmAPFTMTIDAHTNGNGK	apolipoprotein B	APOB	1	105990532	-	31	M3(Oxidation)	3	669.979	2007.92	-1.4	37.03
SVMAPFTmTIDAHTNGNGK	apolipoprotein B	APOB	1	105990532	-	31	M8(Oxidation)	3	669.979	2007.92	-1.4	37.03
SVSDGIAALDLNAVANK	apolipoprotein B	APOB	1	105990532	5.78	125	-	2	829.443	1657.88	1.93	49.34
SVSLPSLDPASAK	apolipoprotein B	APOB	1	105990532	3.46	65	-	2	636.347	1271.69	2.23	39.89
TEHGSEmLFFGNAIEGK	apolipoprotein B	APOB	1	105990532	6.74	81	M7(Oxidation)	2	941.937	1882.87	1.61	44.39
TEHGSEMLFFGNAIEGK	apolipoprotein B	APOB	1	105990532	7.56	91	-	2	933.941	1866.87	2.76	51.9
TEVIPPLIENR	apolipoprotein B	APOB	1	105990532	3.46	74	-	2	640.865	1280.72	0.71	57.86
TFIEDVNK	apolipoprotein B	APOB	1	105990532	-	45	-	2	483.251	965.494	-0.06	28.22
TGISPLALIK	apolipoprotein B	APOB	1	105990532	3.2	72	-	2	506.824	1012.64	1.23	53.83
TGLKEFLK	apolipoprotein B	APOB	1	105990532	3.64	63	-	2	468.28	935.553	-3.28	28.63
TIDQmLNSELQWPVPDIYLR	apolipoprotein B	APOB	1	105990532	5.03	111	M5(Oxidation)	2	1224.12	2447.23	0.38	72.29
TIDQMLNSELQWPVPDIYLR	apolipoprotein B	APOB	1	105990532	4.99	97	-	2	1216.12	2431.24	1.11	75.7
TIHDLHLFIENIDFNK	apolipoprotein B	APOB	1	105990532	7.11	81	-	3	657.013	1969.02	2.79	60.08
TILGTMPAFEVSLQALQK	apolipoprotein B	APOB	1	105990532	5.19	90	-	3	649.694	1947.07	2.72	76.59
TILGTmPAFEVSLQALQK	apolipoprotein B	APOB	1	105990532	4.48	86	M6(Oxidation)	2	982.033	1963.06	0.97	62.09
TKGTFAHR	apolipoprotein B	APOB	1	105990532	-	49	-	2	459.252	917.497	1.55	14.18
TKNSEEFAAAMSR	apolipoprotein B	APOB	1	105990532	4.04	80	-	2	721.342	1441.68	1.21	23.09
TKNSEEFAAAmSR	apolipoprotein B	APOB	1	105990532	4.3	67	M11(Oxidation)	2	729.339	1457.67	1.25	18.01
TLADLTLLDSPIK	apolipoprotein B	APOB	1	105990532	4.19	103	-	2	700.407	1399.81	2.03	82.12
TLQELKK	apolipoprotein B	APOB	1	105990532	-	40	-	2	430.266	859.525	0.48	18.71
TLQGIPQMIGEVIR	apolipoprotein B	APOB	1	105990532	4.4	64	-	2	777.939	1554.87	2.62	73.07
TLQGIPQmIGEVIR	apolipoprotein B	APOB	1	105990532	3.71	50	M8(Oxidation)	2	785.937	1570.87	2.26	73.45
TLQGIPQmIGEVIRK	apolipoprotein B	APOB	1	105990532	3.3	46	M8(Oxidation)	3	566.991	1698.96	0.25	59.23
TPALHFK	apolipoprotein B	APOB	1	105990532	-	47	-	2	407.24	813.473	13.28	21.37
TQFNNNEYSQDLDAYNTK	apolipoprotein B	APOB	1	105990532	6.04	111	-	2	1082.98	2164.94	0.73	36.4
TQFNNNEYSQDLDAYNTKDK	apolipoprotein B	APOB	1	105990532	6.69	54	-	3	803.36	2408.07	1.14	33.19
TSQcTLK	apolipoprotein B	APOB	1	105990532	-	40	C4(Carbamidomethyl)	1	837.414	837.414	0.23	14.84
TSSFALNLPTLPEVK	apolipoprotein B	APOB	1	105990532	4.75	95	-	2	808.95	1616.89	2.4	61.51
TSSFALNLPTLPEVKFPEVDVLTK	apolipoprotein B	APOB	1	105990532	5.14	34	-	3	882.488	2645.45	1.98	76.17
VAWHYDEEK	apolipoprotein B	APOB	1	105990532	3.11	43	-	2	588.77	1176.53	1.02	41.32
VEDIPLAR	apolipoprotein B	APOB	1	105990532	-	55	-	2	456.761	912.515	-0.09	27.62
VELEVPQLcSFILK	apolipoprotein B	APOB	1	105990532	4	63	C9(Carbamidomethyl)	2	837.963	1674.92	3.3	90.31
VHELIER	apolipoprotein B	APOB	1	105990532	-	39	-	1	895.502	895.502	2.8	18.25
VIGNmGQTmEQLTPELK	apolipoprotein B	APOB	1	105990532	4.75	90	M5(Oxidation); M9(Oxidation)	2	960.975	1920.94	1.44	33.07
VIGNMGQTmEQLTPELK	apolipoprotein B	APOB	1	105990532	3.2	80	M9(Oxidation)	2	952.978	1904.95	1.48	42.5
VIGNmGQTMEQLTPELK	apolipoprotein B	APOB	1	105990532	4.91	82	M5(Oxidation)	2	952.979	1904.95	2.44	44.22
VIGNMGQTMEQLTPELK	apolipoprotein B	APOB	1	105990532	5.2	86	-	2	944.98	1888.95	0.93	54.08
VIGTLK	apolipoprotein B	APOB	1	105990532	-	42	-	1	630.419	630.419	1.45	18.38
VKHLIDSLIDFLNFPR	apolipoprotein B	APOB	1	105990532	-	50	-	3	643.032	1927.08	1.16	75.61
VKYTLNK	apolipoprotein B	APOB	1	105990532	-	41	-	2	433.262	865.517	3.18	17.78
VLADKFIIPGLK	apolipoprotein B	APOB	1	105990532	5.05	79	-	2	657.414	1313.82	1.25	49.34
VLLDQLGTTISFER	apolipoprotein B	APOB	1	105990532	4.57	92	-	2	796.439	1591.87	1.61	80.91
VLVDHFGYTK	apolipoprotein B	APOB	1	105990532	4.07	63	-	3	393.547	1178.63	5.53	30.87
VLVDHFGYTKDDK	apolipoprotein B	APOB	1	105990532	4.62	59	-	2	768.889	1536.77	0.95	24.66
VNDESTEGK	apolipoprotein B	APOB	1	105990532	-	49	-	2	489.722	978.436	-1.07	14.37
VNIVK	apolipoprotein B	APOB	7	105990532	-	40	-	1	572.377	572.377	0.95	18.87
VNLVK	apolipoprotein B	APOB	7	105990532	-	40	-	1	572.377	572.377	0.95	18.87
VNQNLVYESGSLNFSK	apolipoprotein B	APOB	1	105990532	5.15	100	-	2	899.954	1798.9	1.88	42.59
VNWEEEAASGLLTSLK	apolipoprotein B	APOB	1	105990532	5.05	121	-	2	873.951	1746.9	2.43	89.92
VNWEEEAASGLLTSLKDNVPK	apolipoprotein B	APOB	1	105990532	7.67	102	-	3	767.399	2300.18	2.52	90.28
VPLLLSEPINIIDALEmR	apolipoprotein B	APOB	1	105990532	5.53	71	M17(Oxidation)	3	684.72	2052.15	2.01	76.25
VPLLLSEPINIIDALEMR	apolipoprotein B	APOB	1	105990532	4.64	60	-	3	679.387	2036.15	0.28	76.38
VPQTDMTFR	apolipoprotein B	APOB	1	105990532	3.16	66	-	2	547.769	1094.53	1.44	27.55
VPQTDmTFR	apolipoprotein B	APOB	1	105990532	-	47	M6(Oxidation)	1	1110.52	1110.52	-0.42	20.04
VPSYTLILPSLELPVLHVPR	apolipoprotein B	APOB	1	105990532	9.42	83	-	3	748.446	2243.32	2.84	75.36
VQGVEFSHR	apolipoprotein B	APOB	1	105990532	3.82	76	-	1	1058.54	1058.54	-0.78	20.63
VRESDEETQIK	apolipoprotein B	APOB	1	105990532	3.91	42	-	2	667.334	1333.66	1.11	17.02
VSALLTPAEQTGTWK	apolipoprotein B	APOB	1	105990532	4.71	89	-	2	801.432	1601.86	2.22	41.39
VSQEGLK	apolipoprotein B	APOB	1	105990532	-	40	-	2	380.714	760.42	-0.1	18.34
VSSFYAK	apolipoprotein B	APOB	1	105990532	-	42	-	2	401.211	801.414	0.25	21.13
VSTAFVYTK	apolipoprotein B	APOB	1	105990532	2.94	71	-	2	508.277	1015.55	0.58	44.2
VTQEFHMK	apolipoprotein B	APOB	1	105990532	-	34	-	2	510.254	1019.5	3.4	20.52
VTQEFHmK	apolipoprotein B	APOB	1	105990532	-	40	M7(Oxidation)	2	518.25	1035.49	-0.46	18.07
WNFYYSPQSSPDK	apolipoprotein B	APOB	1	105990532	4.43	75	-	2	809.864	1618.72	2.14	42.3
WNFYYSPQSSPDKK	apolipoprotein B	APOB	1	105990532	4.76	73	-	3	582.943	1746.81	0.51	37.75
YDKNQDVHSINLPFFETLQEYFER	apolipoprotein B	APOB	1	105990532	7.25	82	-	3	1011.49	3032.44	0.37	75.84
YEDGTLSLTSTSDLQSGIIK	apolipoprotein B	APOB	1	105990532	5.97	156	-	2	1064.54	2128.07	-0.2	51.71
YEGLQEWEGK	apolipoprotein B	APOB	1	105990532	-	51	-	2	619.787	1238.57	-1.43	33.63
YENYELTLK	apolipoprotein B	APOB	1	105990532	3.09	61	-	2	586.795	1172.58	-0.4	53.44
YEVDQQIQVLmDK	apolipoprotein B	APOB	1	105990532	4.54	87	M11(Oxidation)	2	812.899	1624.79	1.64	41
YEVDQQIQVLMDK	apolipoprotein B	APOB	1	105990532	4.3	96	-	2	804.902	1608.8	2.06	51.83
YGmVAQVTQTLK	apolipoprotein B	APOB	1	105990532	4.21	80	M3(Oxidation)	2	677.856	1354.71	1.42	28.57
YGMVAQVTQTLK	apolipoprotein B	APOB	1	105990532	4.1	84	-	2	669.858	1338.71	0.38	43.27
YHmKADSVVDLLSYNVQGSGETTYDHK	apolipoprotein B	APOB	1	105990532	6.07	-	M3(Oxidation)	4	769.111	3073.42	-0.02	44.5
YHWEHTGLTLR	apolipoprotein B	APOB	1	105990532	5.05	65	-	3	471.575	1412.71	3.38	29.18
YKLQDFSDQLSDYYEK	apolipoprotein B	APOB	1	105990532	5.55	88	-	2	1021.47	2041.94	0.26	51.61
YNALDLTNNGK	apolipoprotein B	APOB	1	105990532	3.57	84	-	2	611.807	1222.61	0.87	30.91
YRITENDIQIALDDAK	apolipoprotein B	APOB	1	105990532	3.69	55	-	3	626.659	1877.96	1.18	49.11
YTYNYEAESSSGVPGTADSR	apolipoprotein B	APOB	1	105990532	5.43	112	-	2	1077.47	2153.93	1.24	31.05
YYELEEK	apolipoprotein B	APOB	1	105990532	-	40	-	2	487.23	973.453	1.71	22.86
EFGNTLEDK	apolipoprotein C-I	APOC1	1	4502157	-	42	-	2	526.747	1052.49	-1.95	19.46
EWFSETFQK	apolipoprotein C-I	APOC1	1	4502157	-	47	-	2	601.28	1201.55	0.37	43.07
LKEFGNTLEDK	apolipoprotein C-I	APOC1	1	4502157	4.87	73	-	3	431.893	1293.67	-2.75	21.07
mREWFSETFQK	apolipoprotein C-I	APOC1	1	4502157	4.32	49	M1(Oxidation)	3	502.234	1504.69	-0.34	33.59
MREWFSETFQK	apolipoprotein C-I	APOC1	1	4502157	4.74	53	-	2	744.852	1488.7	2.25	38.78
ESLSSYWESAK	apolipoprotein C-II	APOC2	1	32130518	3.45	80	-	2	643.8	1286.59	2.7	54.64
STAAMSTYTGIFTDQVLSVLK	apolipoprotein C-II	APOC2	1	32130518	4.39	88	-	2	1117.08	2233.15	3.27	77.4
STAAmSTYTGIFTDQVLSVLK	apolipoprotein C-II	APOC2	1	32130518	4.57	99	M5(Oxidation)	2	1125.07	2249.14	-0.35	89.98
TAAQNLYEK	apolipoprotein C-II	APOC2	1	32130518	-	46	-	2	519.268	1037.53	2.18	21.11
TYLPAVDEK	apolipoprotein C-II	APOC2	1	32130518	-	48	-	2	518.272	1035.54	0.31	27.55
DALSSVQESQVAQQAR	apolipoprotein C-III	APOC3	1	4557323	5.86	136	-	2	858.919	1716.83	-11.91	32.63
GWVTDGFSSLK	apolipoprotein C-III	APOC3	1	4557323	-	69	-	2	598.8	1196.59	-2.26	41.53
GWVTDGFSSLKDYWSTVK	apolipoprotein C-III	APOC3	1	4557323	4.89	66	-	3	692.673	2076	-1.44	69.11
TAKDALSSVQESQVAQQAR	apolipoprotein C-III	APOC3	1	4557323	3.67	83	-	2	1009.02	2017.03	-2.13	24.36
AWFLESK	apolipoprotein C-IV	APOC4	1	4502161	-	36	-	2	440.732	880.457	0.18	42.63
DGWQWFWSPSTFR	apolipoprotein C-IV	APOC4	1	4502161	-	48	-	2	850.386	1699.76	-0.27	76.1
ELLETVVNR	apolipoprotein C-IV	APOC4	1	4502161	-	63	-	2	536.804	1072.6	0.59	44.71
GFmQTYYDDHLR	apolipoprotein C-IV	APOC4	1	4502161	4.64	66	M3(Oxidation)	3	521.228	1561.67	-2.89	25.28
GFMQTYYDDHLR	apolipoprotein C-IV	APOC4	1	4502161	3.9	72	-	3	515.896	1545.67	-3.21	35.17
mKELLETVVNR	apolipoprotein C-IV	APOC4	1	4502161	3.56	75	M1(Oxidation)	2	674.368	1347.73	-1.44	28.2
MKELLETVVNR	apolipoprotein C-IV	APOC4	1	4502161	3.73	80	-	3	444.582	1331.73	-2.9	32.53
cPNPPVQENFDVNK	apolipoprotein D	APOD	1	4502163	5.07	70	C1(Carbamidomethyl)	2	829.388	1657.77	2.29	28.47
IKVLNQELR	apolipoprotein D	APOD	1	4502163	3.81	53	-	3	371.564	1112.68	-1.77	28.28
IPTTFENGR	apolipoprotein D	APOD	1	4502163	3.99	48	-	1	1034.52	1034.52	-2.09	19.43
KMTVTDQVNcPK	apolipoprotein D	APOD	1	4502163	3.72	109	C10(Carbamidomethyl)	2	710.849	1420.69	-1.84	19.13
MTVTDQVNcPK	apolipoprotein D	APOD	1	4502163	3.57	70	C9(Carbamidomethyl)	2	646.801	1292.59	-2.5	20.28
mTVTDQVNcPK	apolipoprotein D	APOD	1	4502163	3.92	84	M1(Oxidation); C9(Carbamidomethyl)	2	654.798	1308.59	-2.5	17.16
NILTSNNIDVK	apolipoprotein D	APOD	1	4502163	4.21	62	-	1	1230.67	1230.67	-1.34	48.58
NILTSNNIDVKK	apolipoprotein D	APOD	1	4502163	4.77	68	-	3	453.592	1358.76	-2.63	24.15
NPNLPPETVDSLK	apolipoprotein D	APOD	1	4502163	3.98	69	-	2	712.377	1423.75	2.6	34.81
NPNLPPETVDSLKNILTSNNIDVK	apolipoprotein D	APOD	1	4502163	5.26	42	-	3	879.136	2635.39	-0.59	64.19
VLNQELR	apolipoprotein D	APOD	1	4502163	-	56	-	2	436.254	871.5	0.41	83.84
WYEIEKIPTTFENGR	apolipoprotein D	APOD	1	4502163	-	36	-	2	941.967	1882.93	-3.66	49.45
AATVGSLAGQPLQER	apolipoprotein E	APOE	1	4557325	5.06	102	-	2	749.404	1497.8	-1.23	28.22
AKLEEQAQQIR	apolipoprotein E	APOE	1	4557325	4.86	75	-	3	438.577	1313.72	0.28	39.3
ALMDETMK	apolipoprotein E	APOE	1	4557325	-	52	-	2	469.721	938.435	3.45	25.79
ALMDETmKELK	apolipoprotein E	APOE	1	4557325	-	51	M7(Oxidation)	2	662.829	1324.65	0.97	47.11
ALmDETmKELK	apolipoprotein E	APOE	1	4557325	-	44	M3(Oxidation); M7(Oxidation)	2	670.824	1340.64	-2.81	17.38
AQAWGER	apolipoprotein E	APOE	1	4557325	-	33	-	2	409.202	817.397	2.78	20.75
AYKSELEEQLTPVAEETR	apolipoprotein E	APOE	1	4557325	6.01	100	-	2	1047.02	2093.03	-3.12	35.77
DADDLQK	apolipoprotein E	APOE	1	4557325	-	32	-	2	402.69	804.374	0.19	17.96
DADDLQKR	apolipoprotein E	APOE	1	4557325	-	55	-	2	480.74	960.473	-1.1	14.66
DRLDEVK	apolipoprotein E	APOE	1	4557325	-	35	-	2	437.736	874.464	1.55	19.91
ELQAAQAR	apolipoprotein E	APOE	1	4557325	-	40	-	2	443.74	886.473	-1.15	15.81
EQVAEVR	apolipoprotein E	APOE	1	4557325	-	49	-	1	830.436	830.436	-0.58	16.37
ERLGPLVEQGR	apolipoprotein E	APOE	1	4557325	3.98	69	-	2	627.349	1253.69	-3.54	20.12
GEVQAMLGQSTEELR	apolipoprotein E	APOE	1	4557325	4.89	124	-	2	824.403	1647.8	-0.84	41.68
GEVQAmLGQSTEELR	apolipoprotein E	APOE	1	4557325	4.5	116	M6(Oxidation)	2	832.402	1663.8	0.98	50.05
LAVYQAGAR	apolipoprotein E	APOE	1	4557325	-	57	-	2	474.767	948.526	0.31	39.86
LDEVKEQVAEVR	apolipoprotein E	APOE	1	4557325	4.14	88	-	2	707.879	1414.75	-2.59	19.67
LEEQAQQIR	apolipoprotein E	APOE	1	4557325	3.18	67	-	1	1114.59	1114.59	2.12	21.53
LGADmEDVcGR	apolipoprotein E	APOE	1	4557325	3.06	81	M5(Oxidation); C9(Carbamidomethyl)	2	619.762	1238.52	1.78	22.05
LGADMEDVcGR	apolipoprotein E	APOE	1	4557325	3.64	84	C9(Carbamidomethyl)	2	611.765	1222.52	2.93	28.1
LGPLVEQGR	apolipoprotein E	APOE	1	4557325	4.02	60	-	1	968.55	968.55	-2.94	19.4
LKSWFEPLVEDmQR	apolipoprotein E	APOE	1	4557325	4.77	52	M12(Oxidation)	3	598.633	1793.88	-2.64	47.56
LKSWFEPLVEDMQR	apolipoprotein E	APOE	1	4557325	5.34	63	-	3	593.302	1777.89	-1.06	61.07
LQAEAFQAR	apolipoprotein E	APOE	1	4557325	3.83	58	-	1	1033.54	1033.54	-2.21	18.92
QQTEWQSGQR	apolipoprotein E	APOE	1	4557325	-	44	-	2	624.29	1247.57	-3.07	16.66
QWAGLVEK	apolipoprotein E	APOE	1	4557325	3.05	58	-	2	465.757	930.507	3.2	27.03
RLAVYQAGAR	apolipoprotein E	APOE	1	4557325	4.39	45	-	2	552.816	1104.62	-2.7	17.25
SELEEQLTPVAEETR	apolipoprotein E	APOE	1	4557325	5.53	109	-	2	865.928	1730.85	1.99	53.62
SWFEPLVEDmQR	apolipoprotein E	APOE	1	4557325	3.2	68	M10(Oxidation)	2	776.86	1552.71	2.2	52.42
SWFEPLVEDMQR	apolipoprotein E	APOE	1	4557325	3.15	73	-	2	768.867	1536.73	7.57	77.97
VEQAVETEPEPELR	apolipoprotein E	APOE	1	4557325	4.67	90	-	2	813.403	1625.8	-1.57	23.92
VQAAVGTSAAPVPSDNH	apolipoprotein E	APOE	1	4557325	5.41	124	-	2	810.907	1620.81	5.17	22.97
WVQTLSEQVQEELLSSQVTQELR	apolipoprotein E	APOE	1	4557325	7.06	89	-	3	910.811	2730.42	8.72	78.07
DGAIDLGYDLLmTmAGmSGGPmGLAISAALKPALR	apolipoprotein F	APOF	1	4502165	6.81	73	M12(Oxidation); M14(Oxidation); M17(Oxidation); M22(Oxidation)	3	1181.25	3541.73	-2.64	76.28
GRDGAIDLGYDLLmTmAGmSGGPmGLAISAALKPALR	apolipoprotein F	APOF	1	4502165	4	76	M14(Oxidation); M16(Oxidation); M19(Oxidation); M24(Oxidation)	4	939.472	3754.87	0.57	73.93
SGVQQLIQYYQDQK	apolipoprotein F	APOF	1	4502165	5.13	57	-	2	849.43	1697.85	2.47	53.67
SLPTEDcENEK	apolipoprotein F	APOF	1	4502165	-	70	C7(Carbamidomethyl)	2	661.283	1321.56	1.09	20.91
ATFGcHDGYSLDGPEEIEcTK	beta-2-glycoprotein 1	APOH	1	153266841	7.61	76	C5(Carbamidomethyl); C19(Carbamidomethyl)	2	1193.5	2386	1.88	37.16
ATVVYQGER	beta-2-glycoprotein 1	APOH	1	153266841	-	65	-	2	511.765	1022.52	-2.84	17.4
cFKEHSSLAFWK	beta-2-glycoprotein 1	APOH	1	153266841	3.83	-	C1(Carbamidomethyl)	3	513.918	1539.74	-1.78	33.91
cPFPSRPDNGFVNYPAKPTLYYK	beta-2-glycoprotein 1	APOH	1	153266841	7.65	46	C1(Carbamidomethyl)	3	911.114	2731.33	-1.98	44.24
cSYTEDAQcIDGTIEVPK	beta-2-glycoprotein 1	APOH	1	153266841	6.19	101	C1(Carbamidomethyl); C9(Carbamidomethyl)	2	1043.46	2085.9	-3.27	40.57
cTEEGKWSPELPVcAPIIcPPPSIPTFATLR	beta-2-glycoprotein 1	APOH	1	153266841	7.17	44	C1(Carbamidomethyl); C14(Carbamidomethyl); C19(Carbamidomethyl)	3	1175.25	3523.73	-3.64	75.99
DKATFGcHDGYSLDGPEEIEcTK	beta-2-glycoprotein 1	APOH	1	153266841	10.77	93	C7(Carbamidomethyl); C21(Carbamidomethyl)	3	877.042	2629.11	-2.65	36.15
EHSSLAFWK	beta-2-glycoprotein 1	APOH	1	153266841	3.83	56	-	2	552.776	1104.54	-3.23	32.4
FIcPLTGLWPINTLK	beta-2-glycoprotein 1	APOH	1	153266841	4.94	66	C3(Carbamidomethyl)	3	591.662	1772.97	-2.76	76.72
FIcPLTGLWPINTLKcTPR	beta-2-glycoprotein 1	APOH	1	153266841	5.19	-	C3(Carbamidomethyl); C16(Carbamidomethyl)	3	763.072	2287.2	-3.63	75.84
FKNGmLHGDK	beta-2-glycoprotein 1	APOH	1	153266841	3.91	49	M5(Oxidation)	3	388.195	1162.57	1.52	15.63
FKNGMLHGDK	beta-2-glycoprotein 1	APOH	1	153266841	3.49	-	-	3	382.861	1146.57	-3.08	17.34
KATVVYQGER	beta-2-glycoprotein 1	APOH	1	153266841	4.04	75	-	2	575.813	1150.62	-2.89	17.03
KcSYTEDAQcIDGTIEVPK	beta-2-glycoprotein 1	APOH	1	153266841	7.85	94	C2(Carbamidomethyl); C10(Carbamidomethyl)	3	738.674	2214.01	0.44	36.38
KFIcPLTGLWPINTLK	beta-2-glycoprotein 1	APOH	1	153266841	6.34	63	C4(Carbamidomethyl)	2	951.037	1901.07	-2.18	75.74
LGNWSAmPScK	beta-2-glycoprotein 1	APOH	1	153266841	-	38	M7(Oxidation); C10(Carbamidomethyl)	2	633.782	1266.56	-3.01	21.9
NGMLHGDK	beta-2-glycoprotein 1	APOH	1	153266841	-	40	-	2	436.207	871.407	-1.9	17.75
NGMLHGDKVSFFcK	beta-2-glycoprotein 1	APOH	1	153266841	4.8	50	C13(Carbamidomethyl)	3	547.262	1639.77	-1.2	33.06
NGmLHGDKVSFFcK	beta-2-glycoprotein 1	APOH	1	153266841	6.03	65	M3(Oxidation); C13(Carbamidomethyl)	3	552.592	1655.76	-3.69	25.7
TcPKPDDLPFSTVVPLK	beta-2-glycoprotein 1	APOH	1	153266841	5.47	63	C2(Carbamidomethyl)	3	638.671	1914	-3.17	49.38
TDASDVKPc	beta-2-glycoprotein 1	APOH	1	153266841	-	60	C9(Carbamidomethyl)	2	496.72	992.433	-2.19	16.54
TFYEPGEEITYScKPGYVSR	beta-2-glycoprotein 1	APOH	1	153266841	5.91	77	C13(Carbamidomethyl)	3	795.038	2383.1	3.05	40.08
VcPFAGILENGAVR	beta-2-glycoprotein 1	APOH	1	153266841	5.67	84	C2(Carbamidomethyl)	3	501.596	1502.77	-4.01	53.16
WSPELPVcAPIIcPPPSIPTFATLR	beta-2-glycoprotein 1	APOH	1	153266841	3.18	58	C8(Carbamidomethyl); C13(Carbamidomethyl)	2	1410.24	2819.47	3.64	77.03
YTTFEYPNTISFScNTGFYLNGADSAK	beta-2-glycoprotein 1	APOH	1	153266841	-	39	C14(Carbamidomethyl)	2	1534.68	3068.36	-1.29	64.91
ALADGVQK	apolipoprotein L1 isoform c	APOL1	3	211938442	-	43	-	2	401.226	801.444	-2.84	17.33
ALDNLAR	apolipoprotein L1 isoform c	APOL1	3	211938442	-	42	-	2	386.718	772.429	-2.56	18.04
ANLQSVPHASASRPR	apolipoprotein L1 isoform c	APOL1	3	211938442	4.41	61	-	2	795.925	1590.84	-1.68	18.96
EFLGENISNFLSLAGNTYQLTR	apolipoprotein L1 isoform c	APOL1	3	211938442	4.58	63	-	2	1244.13	2487.24	-2.85	76.72
KALDNLAR	apolipoprotein L1 isoform c	APOL1	3	211938442	-	51	-	2	450.766	900.524	-2.6	17.06
KVAQELEEK	apolipoprotein L1 isoform c	APOL1	3	211938442	3.41	58	-	2	537.294	1073.58	-3.28	17.32
KWWTQAQAHDLVIK	apolipoprotein L1 isoform c	APOL1	3	211938442	8.14	54	-	3	575.312	1723.92	-3.2	43.4
LKSELEDNIR	apolipoprotein L1 isoform c	APOL1	3	211938442	-	59	-	2	608.83	1216.65	-0.21	41.08
LNILNNNYK	apolipoprotein L1 isoform c	APOL1	3	211938442	3.48	62	-	2	553.302	1105.6	-3.13	33.66
NEADELRK	apolipoprotein L1 isoform c	APOL1	3	211938442	-	38	-	2	487.747	974.488	-2.67	16.87
SETAEELKK	apolipoprotein L1 isoform c	APOL1	3	211938442	-	59	-	2	517.771	1034.53	-2.06	16.11
VAQELEEK	apolipoprotein L1 isoform c	APOL1	3	211938442	-	53	-	2	473.247	945.486	-2.82	16.84
VNEPSILEMSR	apolipoprotein L1 isoform c	APOL1	3	211938442	3.59	88	-	2	637.826	1274.64	2.73	41.08
VNEPSILEmSR	apolipoprotein L1 isoform c	APOL1	3	211938442	-	67	M9(Oxidation)	2	645.823	1290.64	2.09	32.56
VTEPISAESGEQVER	apolipoprotein L1 isoform c	APOL1	3	211938442	4.5	99	-	2	815.903	1630.8	3.87	25.94
WWTQAQAHDLVIK	apolipoprotein L1 isoform c	APOL1	3	211938442	5.58	59	-	3	532.615	1595.83	-2.51	46.09
SASAEELR	apolipoprotein L3 isoform 3	APOL3	2	22035648	-	40	-	1	862.426	862.426	-1.15	18.93
AFLLTPR	apolipoprotein M	APOM	1	22091452	-	50	-	2	409.249	817.491	-2.47	47.38
cVEEFK	apolipoprotein M	APOM	1	22091452	-	36	C1(Carbamidomethyl)	1	811.365	811.365	-0.79	18.46
DGLcVPR	apolipoprotein M	APOM	1	22091452	-	53	C4(Carbamidomethyl)	2	408.705	816.402	-1.41	22.04
EELATFDPVDNIVFNmAAGSAPmQLHLR	apolipoprotein M	APOM	1	22091452	5.37	41	M16(Oxidation); M23(Oxidation)	3	1040.17	3118.49	-1.64	68.96
EELATFDPVDNIVFNMAAGSAPmQLHLR	apolipoprotein M	APOM	1	22091452	3.57	36	M23(Oxidation)	3	1034.84	3102.5	-0.73	76.47
EFPEVHLGQWYFIAGAAPTK	apolipoprotein M	APOM	1	22091452	4.9	70	-	2	1131.07	2261.14	0.5	70.9
FLLYNR	apolipoprotein M	APOM	1	22091452	-	35	-	2	413.235	825.462	0.38	63.59
KWIYHLTEGSTDLR	apolipoprotein M	APOM	1	22091452	6.62	61	-	3	573.633	1718.88	-1.29	39.78
MKDGLcVPR	apolipoprotein M	APOM	1	22091452	3.48	70	C6(Carbamidomethyl)	3	359.184	1075.54	-2.1	19.19
mKDGLcVPR	apolipoprotein M	APOM	1	22091452	3.38	65	M1(Oxidation); C6(Carbamidomethyl)	3	364.515	1091.53	-1.75	19.74
NQEAcELSNN	apolipoprotein M	APOM	1	22091452	3.63	76	C5(Carbamidomethyl)	2	589.741	1178.48	0.63	20.51
SLTScLDSK	apolipoprotein M	APOM	1	22091452	-	62	C5(Carbamidomethyl)	1	1010.48	1010.48	-1.72	22.32
SLTScLDSKAFLLTPR	apolipoprotein M	APOM	1	22091452	3.54	80	C5(Carbamidomethyl)	2	904.983	1808.96	0.33	55.68
TELFSSScPGGIMLNETGQGYQR	apolipoprotein M	APOM	1	22091452	3.11	56	C8(Carbamidomethyl)	2	1266.58	2532.15	0.68	53.57
WIYHLTEGSTDLR	apolipoprotein M	APOM	1	22091452	5.25	60	-	3	530.934	1590.79	-2.85	35.98
LNYKPPPQK	rho GDP-dissociation inhibitor 2	ARHGDIB	1	56676393	-	36	-	2	542.81	1084.61	-1.87	17.65
KLYIAELLLK	armadillo repeat-containing protein 2	ARMC2	1	148762963	-	56	-	2	602.377	1203.75	-19.88	47.27
ADHDALLFHLK	asialoglycoprotein receptor 2 isoform b	ASGR2	4	18426875	4.43	44	-	3	427.23	1279.68	-2.78	31.25
FIVQHTNPFNTWIGLTDSDGSWK	asialoglycoprotein receptor 2 isoform b	ASGR2	4	18426875	5.29	59	-	3	888.434	2663.29	-0.76	68.57
GLTSLYGLILNNNK	asporin isoform 1 preproprotein	ASPN	2	301069322	-	55	-	2	760.429	1519.85	1.38	67.28
LYLSHNQLSEIPLNLPK	asporin isoform 1 preproprotein	ASPN	2	301069322	4.13	49	-	3	660.369	1979.09	-2.47	54.5
SLYSAISLFNNPVK	asporin isoform 1 preproprotein	ASPN	1	301069322	-	88	-	2	776.921	1552.84	-0.98	61.69
YWEmQPATFR	asporin isoform 1 preproprotein	ASPN	1	301069322	-	33	M4(Oxidation)	2	672.806	1344.6	0.54	26.86
KPLVEMDETPQVEKSK	asunder, spermatogenesis regulator homolog	ASUN	1	155030185	3.14	-	-	3	619.99	1857.96	-3.74	68.42
GAESSILPKcIGGEIEK	ATPase, Class VI, type 11B	ATP11B	1	62632750	3.42	-	C10(Carbamidomethyl)	3	596.639	1787.9	-10.04	40.44
KWEESLVADR	ATPase type 13A5	ATP13A5	1	66730421	-	31	-	2	616.809	1232.61	-13.5	43.59
KADIGVAmGIAGSDVSK	ATPase, Na+/K+ transporting, alpha 1polypeptide	ATP1A1	4	237681111	-	68	M8(Oxidation)	2	817.927	1634.85	3.02	43.4
KADIGVAMGIAGSDVSK	ATPase, Na+/K+ transporting, alpha 1polypeptide	ATP1A1	4	237681111	6.28	115	-	2	809.928	1618.85	0.52	51.24
LIFDNLKK	ATPase, Na+/K+ transporting, alpha 1polypeptide	ATP1A1	9	237681111	-	33	-	2	495.803	990.599	0.82	49.15
VImVTGDHPITAK	ATPase, Na+/K+ transporting, alpha 1polypeptide	ATP1A1	9	237681111	-	35	M3(Oxidation)	3	466.587	1397.75	0.81	43.79
YHTEIVFAR	ATPase, Na+/K+ transporting, alpha 1polypeptide	ATP1A1	3	237681111	-	47	-	3	379.202	1135.59	0.73	49.42
KAEIGIAMGSGTAVAK	ATPase, Ca++ transporting, ubiquitous	ATP2A3	10	28373113	6.07	118	-	2	752.416	1503.82	2.57	45.89
KEFTLEFSR	ATPase, Ca++ transporting, ubiquitous	ATP2A3	10	28373113	-	48	-	2	578.803	1156.6	-1.24	54.41
NAESAIEALKEYEPEMGK	ATPase, Ca++ transporting, ubiquitous	ATP2A3	6	28373113	-	35	-	3	670.323	2008.95	0.66	73.33
EAYPGDVFYLHSR	ATP synthase, H+ transporting, mitochondrial F1 complex, alpha subunit, isoform 1, cardiac muscle	ATP5A1	1	4757810	-	60	-	2	777.375	1553.74	2.41	62.46
GIRPAINVGLSVSR	ATP synthase, H+ transporting, mitochondrial F1 complex, alpha subunit, isoform 1, cardiac muscle	ATP5A1	1	4757810	-	47	-	2	719.929	1438.85	1.59	57.39
HALIIYDDLSK	ATP synthase, H+ transporting, mitochondrial F1 complex, alpha subunit, isoform 1, cardiac muscle	ATP5A1	1	4757810	4.56	65	-	2	644.351	1287.69	0.29	54.55
AHGGYSVFAGVGER	ATP synthase, H+ transporting, mitochondrial F1complex, beta polypeptide	ATP5B	1	32189394	4.46	67	-	2	703.846	1406.68	1.82	51.5
AFSANK	attractin isoform 2 preproprotein	ATRN	3	21450863	-	39	-	1	637.33	637.33	-0.08	16.63
ALYVHGGYK	attractin isoform 2 preproprotein	ATRN	3	21450863	-	34	-	2	504.269	1007.53	0.26	37.81
cDQHTDcYScTANTNDcHWcNDHcVPR	attractin isoform 2 preproprotein	ATRN	3	21450863	5.94	-	C1(Carbamidomethyl); C7(Carbamidomethyl); C10(Carbamidomethyl); C17(Carbamidomethyl); C20(Carbamidomethyl); C24(Carbamidomethyl)	4	871.571	3483.26	3.73	25.29
cNPGTGQcVcPAGWVGEQcQHcGGR	attractin isoform 2 preproprotein	ATRN	2	21450863	8.86	70	C1(Carbamidomethyl); C8(Carbamidomethyl); C10(Carbamidomethyl); C19(Carbamidomethyl); C22(Carbamidomethyl)	3	944.718	2832.14	3.77	31.39
cTWLIEGQPNR	attractin isoform 2 preproprotein	ATRN	3	21450863	-	46	C1(Carbamidomethyl)	2	687.336	1373.67	1.89	39.15
DLDMFINASK	attractin isoform 2 preproprotein	ATRN	3	21450863	-	67	-	2	577.282	1153.56	0.73	63.41
DLDmFINASK	attractin isoform 2 preproprotein	ATRN	3	21450863	-	85	M4(Oxidation)	2	585.279	1169.55	-0.78	62.13
EEYSNLKLPR	attractin isoform 2 preproprotein	ATRN	3	21450863	3	74	-	2	624.833	1248.66	0.33	42.73
EQYAVVGHSAHIVTLK	attractin isoform 2 preproprotein	ATRN	3	21450863	5.64	67	-	3	584.654	1751.95	1.88	28.56
GDEcQLcEVENR	attractin isoform 2 preproprotein	ATRN	3	21450863	4.04	91	C4(Carbamidomethyl); C7(Carbamidomethyl)	2	754.811	1508.62	3.1	26.76
GEAcDIPHcTDNcGFPHR	attractin isoform 2 preproprotein	ATRN	3	21450863	5.98	75	C4(Carbamidomethyl); C9(Carbamidomethyl); C13(Carbamidomethyl)	4	536.468	2142.85	-1.16	25.6
GVKGDEcQLcEVENR	attractin isoform 2 preproprotein	ATRN	3	21450863	5.61	101	C7(Carbamidomethyl); C10(Carbamidomethyl)	3	598.27	1792.79	-0.22	23.59
HcETcISGFYGDPTNGGK	attractin isoform 2 preproprotein	ATRN	3	21450863	6.13	74	C2(Carbamidomethyl); C5(Carbamidomethyl)	3	667.283	1999.83	3.21	31.1
ImQSSQSmSK	attractin isoform 2 preproprotein	ATRN	3	21450863	-	50	M2(Oxidation); M8(Oxidation)	2	579.76	1158.51	0.1	14.21
KVEFVLK	attractin isoform 2 preproprotein	ATRN	3	21450863	-	44	-	2	431.773	862.538	-1.48	24.09
LADDLYR	attractin isoform 2 preproprotein	ATRN	3	21450863	-	52	-	1	865.448	865.448	7.51	24.79
LKSEcFSK	attractin isoform 2 preproprotein	ATRN	3	21450863	-	56	C5(Carbamidomethyl)	2	499.754	998.501	3.63	18.39
LTGSSGFVTDGPGNYK	attractin isoform 2 preproprotein	ATRN	3	21450863	5.18	129	-	2	800.389	1599.77	3.78	28.73
LTLTPWVGLR	attractin isoform 2 preproprotein	ATRN	3	21450863	3.31	70	-	2	578.347	1155.69	-1.15	68.42
NHNALLASLTTQK	attractin isoform 2 preproprotein	ATRN	3	21450863	5.75	103	-	2	705.89	1410.77	1.26	36.04
NQEcIALPENIcGIGWHLVGNScLK	attractin isoform 2 preproprotein	ATRN	3	21450863	5.51	48	C4(Carbamidomethyl); C12(Carbamidomethyl); C23(Carbamidomethyl)	3	961.467	2882.39	4.42	69.27
NTWSILHTQGALVQGGYGHSSVYDHR	attractin isoform 2 preproprotein	ATRN	3	21450863	6.99	44	-	4	721.605	2883.4	1.88	41.43
ScALDQNcQWEPR	attractin isoform 2 preproprotein	ATRN	3	21450863	4.25	103	C2(Carbamidomethyl); C8(Carbamidomethyl)	2	832.354	1663.7	3.83	30.94
SEAAcLAAGPGIR	attractin isoform 2 preproprotein	ATRN	3	21450863	4.34	94	C5(Carbamidomethyl)	1	1272.64	1272.64	0.88	27.62
SVNNVVVR	attractin isoform 2 preproprotein	ATRN	3	21450863	-	52	-	1	886.523	886.523	13.53	19.86
VEFVLK	attractin isoform 2 preproprotein	ATRN	3	21450863	-	30	-	2	367.726	734.446	1.34	50.2
WSVLPRPDLHHDVNR	attractin isoform 2 preproprotein	ATRN	3	21450863	5.54	56	-	2	920.987	1840.97	5.9	30.67
YDVDTQmWTILK	attractin isoform 2 preproprotein	ATRN	3	21450863	2.8	68	M7(Oxidation)	2	764.872	1528.74	1.28	64.57
YENcPK	attractin isoform 2 preproprotein	ATRN	3	21450863	-	35	C4(Carbamidomethyl)	1	810.346	810.346	0.99	15.48
YGHSLALYK	attractin isoform 2 preproprotein	ATRN	3	21450863	3.86	44	-	2	526.282	1051.56	0.17	48.81
YYTAINFVATPDEQNR	attractin isoform 2 preproprotein	ATRN	3	21450863	-	103	-	2	951.456	1901.9	0.58	47.86
RFQLEELR	ataxin-2-like protein isoform D	ATXN2L	5	27262651	3.46	-	-	2	545.802	1090.6	-2.83	25.71
TKAcLSGHHSASSTSKPFK	ataxin-7-like protein 1 isoform 3	ATXN7L1	2	211971080	3.52	-	C4(Carbamidomethyl)	3	677.664	2030.98	-14.72	35.76
APLQGTLLGYR	AXL receptor tyrosine kinase	AXL	2	21536468	-	46	-	2	594.842	1188.68	2.51	37.29
TATITVLPQQPR	AXL receptor tyrosine kinase	AXL	2	21536468	-	39	-	2	662.883	1324.76	0.9	49.05
AGEVQEPELR	zinc-alpha-2-glycoprotein	AZGP1	1	4502337	3.82	77	-	2	564.287	1127.57	-1.45	19.5
AKAYLEEEcPATLR	zinc-alpha-2-glycoprotein	AZGP1	1	4502337	4.28	61	C9(Carbamidomethyl)	2	825.91	1650.81	-1.96	26.21
AREDIFMETLK	zinc-alpha-2-glycoprotein	AZGP1	1	4502337	4.12	65	-	2	676.85	1352.69	3.05	41.07
AREDIFmETLK	zinc-alpha-2-glycoprotein	AZGP1	1	4502337	3.98	66	M7(Oxidation)	2	684.847	1368.69	2.98	52.79
AYLEEEcPATLR	zinc-alpha-2-glycoprotein	AZGP1	1	4502337	3.77	77	C7(Carbamidomethyl)	1	1451.69	1451.69	3.97	31.28
AYLEEEcPATLRK	zinc-alpha-2-glycoprotein	AZGP1	1	4502337	4.88	72	C7(Carbamidomethyl)	3	527.262	1579.77	-3.98	24.15
cLAYDFYPGK	zinc-alpha-2-glycoprotein	AZGP1	1	4502337	3.55	52	C1(Carbamidomethyl)	2	617.285	1233.56	0.84	55.86
DYIEFNK	zinc-alpha-2-glycoprotein	AZGP1	1	4502337	-	31	-	2	464.724	928.44	-1.46	32.92
DYIEFNKEIPAWVPFDPAAQITK	zinc-alpha-2-glycoprotein	AZGP1	1	4502337	3.51	46	-	3	898.125	2692.36	-1.46	75.52
EDIFmETLK	zinc-alpha-2-glycoprotein	AZGP1	1	4502337	-	58	M5(Oxidation)	2	571.276	1141.55	0.95	53.88
EDIFMETLK	zinc-alpha-2-glycoprotein	AZGP1	1	4502337	-	57	-	2	563.277	1125.55	-2.25	46.95
EIPAWVPFDPAAQITK	zinc-alpha-2-glycoprotein	AZGP1	1	4502337	3.94	51	-	3	594.984	1782.94	-2.97	65.38
HVEDVPAFQALGSLNDLQFFR	zinc-alpha-2-glycoprotein	AZGP1	1	4502337	7.72	86	-	3	801.74	2403.21	-1.3	76.64
IDVHWTR	zinc-alpha-2-glycoprotein	AZGP1	1	4502337	-	48	-	2	463.747	926.486	2.23	26.08
KSQPmGLWR	zinc-alpha-2-glycoprotein	AZGP1	1	4502337	4.26	44	M5(Oxidation)	3	373.53	1118.57	-2.33	19.61
KSQPMGLWR	zinc-alpha-2-glycoprotein	AZGP1	1	4502337	-	46	-	3	368.198	1102.58	-2.35	29.49
LKcLAYDFYPGK	zinc-alpha-2-glycoprotein	AZGP1	1	4502337	-	43	C3(Carbamidomethyl)	3	492.25	1474.74	-2.24	39.85
NILDRQDPPSVVVTSHQAPGEK	zinc-alpha-2-glycoprotein	AZGP1	1	4502337	7.63	67	-	3	796.413	2387.22	-3.45	29.26
QDPPSVVVTSHQAPGEK	zinc-alpha-2-glycoprotein	AZGP1	1	4502337	6.91	93	-	3	592.638	1775.9	3.6	25.06
QDPPSVVVTSHQAPGEKK	zinc-alpha-2-glycoprotein	AZGP1	1	4502337	5.59	52	-	3	635.332	1903.98	-2.54	20.56
QKWEAEPVYVQR	zinc-alpha-2-glycoprotein	AZGP1	1	4502337	4.68	88	-	3	511.602	1532.79	2.98	28.13
QVEGmEDWK	zinc-alpha-2-glycoprotein	AZGP1	1	4502337	-	43	M5(Oxidation)	2	569.246	1137.48	-2.86	19.92
QVEGMEDWK	zinc-alpha-2-glycoprotein	AZGP1	1	4502337	3.46	37	-	2	561.253	1121.5	4.21	28.3
QVEGMEDWKQDSQLQK	zinc-alpha-2-glycoprotein	AZGP1	1	4502337	5.24	51	-	3	650.306	1948.9	-2.35	29.49
QVEGmEDWKQDSQLQK	zinc-alpha-2-glycoprotein	AZGP1	1	4502337	5.69	52	M5(Oxidation)	3	655.638	1964.9	-1.91	21.1
SQPmGLWR	zinc-alpha-2-glycoprotein	AZGP1	1	4502337	-	42	M4(Oxidation)	2	495.743	990.48	-3.11	23.66
SSGAFWK	zinc-alpha-2-glycoprotein	AZGP1	1	4502337	-	67	-	2	391.694	782.381	-3.17	22.71
WEAEPVYVQR	zinc-alpha-2-glycoprotein	AZGP1	1	4502337	3.57	57	-	2	638.821	1276.63	1.93	31.11
YSLTYIYTGLSK	zinc-alpha-2-glycoprotein	AZGP1	1	4502337	3.99	73	-	2	704.873	1408.74	2	69.45
YYYDGKDYIEFNK	zinc-alpha-2-glycoprotein	AZGP1	1	4502337	4.42	67	-	3	573.262	1717.77	-2.45	37.95
DEYAcR	beta-2-microglobulin	B2M	1	4757826	-	30	C5(Carbamidomethyl)	1	813.32	813.32	0.64	18.05
IEKVEHSDLSFSK	beta-2-microglobulin	B2M	1	4757826	5.34	82	-	2	759.893	1518.78	-0.78	19.82
IQVYSR	beta-2-microglobulin	B2M	1	4757826	-	41	-	2	383.216	765.425	0.03	21.9
SNFLNcYVSGFHPSDIEVDLLK	beta-2-microglobulin	B2M	1	4757826	7.54	69	C6(Carbamidomethyl)	3	852.083	2554.23	2.11	76.62
VEHSDLSFSK	beta-2-microglobulin	B2M	1	4757826	4.13	61	-	2	574.783	1148.56	0.75	23.59
VNHVTLSQPK	beta-2-microglobulin	B2M	1	4757826	3.6	50	-	2	561.816	1122.62	-1.84	17.08
aSALWTVLPSR	UDP-GalNAc:beta-1,3-N-acetylgalactosaminyltransferase 1	B3GALNT1	1	4502343	-	34	N-Term(Acetyl)	3	414.907	1242.71	17.82	42.58
DLFIGDVIHNAGPHR	UDP-GlcNAc:betaGal beta-1,3-N-acetylglucosaminyltransferase 2	B3GNT2	1	9845238	-	40	-	3	554.29	1660.86	0.59	45.31
VAIIIPFR	beta-1,4-galactosyltransferase 5	B4GALT5	2	4757828	-	53	-	2	464.801	928.594	-3.76	51.72
VAILIPFR	beta-1,4-galactosyltransferase 5	B4GALT5	2	4757828	-	53	-	2	464.801	928.594	-3.76	51.72
AEEILSR	Butyrylcholinesterase	BCHE	3	4557351	-	40	-	2	409.23	817.452	13.29	20.83
AEELLSR	Butyrylcholinesterase	BCHE	3	4557351	-	40	-	2	409.23	817.452	13.29	20.83
AILQSGSFNAPWAVTSLYEAR	Butyrylcholinesterase	BCHE	1	4557351	4.52	113	-	2	1141.08	2281.16	-0.25	89.59
DEGTAFLVYGAPGFSK	Butyrylcholinesterase	BCHE	1	4557351	3.28	65	-	2	829.907	1658.81	-0.04	56.94
EALGDVVGDYNFIcPALEFTK	Butyrylcholinesterase	BCHE	1	4557351	4.78	61	C14(Carbamidomethyl)	2	1179.57	2358.13	-0.09	90.61
EALGDVVGDYNFIcPALEFTKK	Butyrylcholinesterase	BCHE	1	4557351	5.47	57	C14(Carbamidomethyl)	3	829.415	2486.23	1.68	65.57
ESILFHYTDWVDDQRPENYR	Butyrylcholinesterase	BCHE	1	4557351	4	-	-	4	646.553	2583.19	0.8	52.92
FSEWGNNAFFYYFEHR	Butyrylcholinesterase	BCHE	1	4557351	3.42	36	-	3	705.313	2113.92	2.21	66.33
FWTSFFPK	Butyrylcholinesterase	BCHE	1	4557351	-	50	-	2	530.269	1059.53	0.08	55.72
IFFPGVSEFGK	Butyrylcholinesterase	BCHE	1	4557351	-	57	-	2	614.325	1227.64	1.4	54.18
KEFQEGLK	Butyrylcholinesterase	BCHE	1	4557351	3.54	53	-	2	489.772	978.538	12.33	19.31
KFSEWGNNAFFYYFEHR	Butyrylcholinesterase	BCHE	1	4557351	4.94	38	-	3	748.011	2242.02	1.32	59.9
KPQSLTK	Butyrylcholinesterase	BCHE	1	4557351	-	42	-	1	801.484	801.484	1.37	13.88
NIAAFGGNPK	Butyrylcholinesterase	BCHE	1	4557351	-	60	-	1	988.506	988.506	-15.24	23.82
TQILVGVNK	Butyrylcholinesterase	BCHE	1	4557351	-	44	-	2	486.298	971.589	0.23	29.53
TQILVGVNKDEGTAFLVYGAPGFSK	Butyrylcholinesterase	BCHE	1	4557351	-	47	-	3	871.133	2611.39	3.36	56.24
VIVVSmNYR	Butyrylcholinesterase	BCHE	1	4557351	-	40	M6(Oxidation)	2	548.798	1096.59	5.32	25.18
VIVVSMNYR	Butyrylcholinesterase	BCHE	1	4557351	-	59	-	2	540.797	1080.59	-0.33	50.29
VLEmTGNIDEAEWEWK	Butyrylcholinesterase	BCHE	1	4557351	-	47	M4(Oxidation)	2	983.449	1965.89	0.04	49.11
VLEMTGNIDEAEWEWK	Butyrylcholinesterase	BCHE	1	4557351	-	62	-	2	975.45	1949.89	-1.12	56.94
YLTLNTESTR	Butyrylcholinesterase	BCHE	1	4557351	-	69	-	2	599.31	1197.61	0.91	42.35
IQAIELEDLLR	biglycan preproprotein	BGN	1	4502403	-	57	-	2	656.877	1312.75	-0.03	62.94
AQHVFQHAVPQEGKPITNQK	bleomycin hydrolase	BLMH	1	4557367	5.1	-	-	4	565.049	2257.18	-3.45	20.34
IGPITPLEFYR	bleomycin hydrolase	BLMH	1	4557367	-	70	-	2	653.362	1305.72	-3.23	55.8
ASEVLLR	bone morphogenetic protein 5 preproprotein	BMP5	1	10835091	-	41	-	2	394.245	787.482	19.07	40.17
DKDVTLSPVK	biorientation of chromosomes in cell division protein 1-like	BOD1L	1	87299628	-	31	-	2	551.301	1101.6	-17.76	65.24
LLQcVDHSTHPDcALK	ADP-ribosyl cyclase 2	BST1	1	168229159	6.39	66	C4(Carbamidomethyl); C13(Carbamidomethyl)	3	631.972	1893.9	3.95	24.42
VADFLSWcR	ADP-ribosyl cyclase 2	BST1	1	168229159	-	56	C8(Carbamidomethyl)	2	577.275	1153.54	-3.28	48.78
DAQEVHcDEATK	biotinidase	BTD	1	4557373	5.32	76	C7(Carbamidomethyl)	2	701.799	1402.59	0.86	16.32
GDMFLVANLGTK	biotinidase	BTD	1	4557373	-	53	-	2	633.333	1265.66	1.85	52.32
GDmFLVANLGTK	biotinidase	BTD	1	4557373	3.24	57	M3(Oxidation)	2	641.329	1281.65	0.36	54.04
HNLYFEAAFDVPLK	biotinidase	BTD	1	4557373	5.48	70	-	2	832.43	1663.85	2.65	58.4
HVVYPTAWmNQLPLLAAIEIQK	biotinidase	BTD	1	4557373	4.69	64	M9(Oxidation)	3	851.133	2551.38	3.49	77.05
HVVYPTAWMNQLPLLAAIEIQK	biotinidase	BTD	1	4557373	-	47	-	3	845.801	2535.39	3.12	77.52
ILSGDPYcEK	biotinidase	BTD	1	4557373	-	44	C8(Carbamidomethyl)	2	591.281	1181.55	2.65	25.47
KHNLYFEAAFDVPLK	biotinidase	BTD	1	4557373	5.36	60	-	3	597.987	1791.95	2.08	49.86
LSSGLVTAALYGR	biotinidase	BTD	1	4557373	4.88	111	-	2	654.37	1307.73	1.42	50.5
SHLIIAQVAK	biotinidase	BTD	1	4557373	3.55	63	-	2	540.332	1079.66	-0.16	22.82
TSIYPFLDFMPSPQVVR	biotinidase	BTD	1	4557373	3.57	80	-	2	999.016	1997.02	2.33	77.2
TSIYPFLDFmPSPQVVR	biotinidase	BTD	1	4557373	-	56	M10(Oxidation)	2	1007.01	2013.01	-0.62	70.56
VDLITFDTPFAGR	biotinidase	BTD	1	4557373	-	71	-	2	726.381	1451.75	1.17	67.79
WNPcLEPHR	biotinidase	BTD	1	4557373	-	52	C4(Carbamidomethyl)	2	604.787	1208.57	2.57	26.29
SPAIK	PH domain-containing protein C10orf81 isoform 2	C10orf81	3	301172774	-	37	-	1	515.319	515.319	-0.27	17.64
SPALK	PH domain-containing protein C10orf81 isoform 2	C10orf81	3	301172774	-	37	-	1	515.319	515.319	-0.27	17.64
SVWRAILScGYDLHFER	probable E3 ubiquitin-protein ligase C12orf51	C12orf51	1	292781435	3.54	-	C9(Carbamidomethyl)	3	703.695	2109.07	17.6	43.33
LTSAPLK	armadillo repeat containing 11 isoform 1	C1orf129	1	254692913	-	34	-	2	365.23	729.452	2.42	24.11
DQPRPAFSAIR	complement C1q subcomponent subunit A	C1QA	1	7705753	3.46	39	-	2	629.341	1257.67	3.06	42.42
GHIYQGSEADSVFSGFLIFPSA	complement C1q subcomponent subunit A	C1QA	1	7705753	3.46	72	-	2	1165.06	2329.11	-2.33	76.64
GLFQVVSGGMVLQLQQGDQVWVEKDPK	complement C1q subcomponent subunit A	C1QA	1	7705753	3.41	-	-	3	995.852	2985.54	-3.14	75.46
GLFQVVSGGmVLQLQQGDQVWVEKDPK	complement C1q subcomponent subunit A	C1QA	1	7705753	5.73	38	M10(Oxidation)	3	1001.18	3001.54	-2.36	65.29
KGHIYQGSEADSVFSGFLIFPSA	complement C1q subcomponent subunit A	C1QA	1	7705753	6.66	85	-	3	819.743	2457.22	2.88	76.66
SLGFcDTTNK	complement C1q subcomponent subunit A	C1QA	1	7705753	-	65	C5(Carbamidomethyl)	2	571.763	1142.52	3.21	24.01
DQTIRFDHVITNmNNNYEPR	complement C1q subcomponent subunit B	C1QB	1	87298828	5.96	45	M13(Oxidation)	3	831.723	2493.15	-1.25	38.99
FDHVITNmNNNYEPR	complement C1q subcomponent subunit B	C1QB	1	87298828	6.03	85	M8(Oxidation)	3	627.283	1879.83	-3.3	21.78
FDHVITNMNNNYEPR	complement C1q subcomponent subunit B	C1QB	1	87298828	5.68	86	-	3	621.954	1863.85	1.55	33.34
GNLcVNLMR	complement C1q subcomponent subunit B	C1QB	1	87298828	-	46	C4(Carbamidomethyl)	2	538.769	1076.53	-2.4	35.86
GNLcVNLmR	complement C1q subcomponent subunit B	C1QB	1	87298828	-	44	C4(Carbamidomethyl); M8(Oxidation)	2	546.767	1092.53	-2.74	27.57
IAFSATR	complement C1q subcomponent subunit B	C1QB	1	87298828	-	39	-	2	383.216	765.424	-1.91	20.38
LEQGENVFLQATDK	complement C1q subcomponent subunit B	C1QB	1	87298828	4.53	81	-	2	796.405	1591.8	3.46	39.28
TINVPLR	complement C1q subcomponent subunit B	C1QB	1	87298828	-	42	-	2	406.752	812.497	-2.65	23.58
TINVPLRR	complement C1q subcomponent subunit B	C1QB	1	87298828	-	24	-	2	484.804	968.601	0.57	41.48
VPGLYYFTYHASSR	complement C1q subcomponent subunit B	C1QB	1	87298828	4.77	71	-	3	554.274	1660.81	-2.01	44.79
VVTFcDYAYNTFQVTTGGMVLK	complement C1q subcomponent subunit B	C1QB	1	87298828	-	61	C5(Carbamidomethyl)	2	1257.61	2514.21	2.22	76.86
FNAVLTNPQGDYDTSTGK	complement C1q subcomponent subunit C	C1QC	1	166235903	4.92	88	-	2	964.455	1927.9	0.17	51.96
FQSVFTVTR	complement C1q subcomponent subunit C	C1QC	1	166235903	-	64	-	2	542.793	1084.58	0.05	66.09
QKFQSVFTVTR	complement C1q subcomponent subunit C	C1QC	1	166235903	-	58	-	3	447.581	1340.73	-3.33	35.75
QTHQPPAPNSLIR	complement C1q subcomponent subunit C	C1QC	1	166235903	5.23	64	-	3	486.931	1458.78	-2.17	22.68
SGVKVVTFcGHTSK	complement C1q subcomponent subunit C	C1QC	1	166235903	4.21	70	C9(Carbamidomethyl)	2	753.89	1506.77	-0.42	21.71
TNQVNSGGVLLR	complement C1q subcomponent subunit C	C1QC	1	166235903	3.84	81	-	2	629.348	1257.69	-1.41	25.54
VVTFcGHTSK	complement C1q subcomponent subunit C	C1QC	1	166235903	-	62	C5(Carbamidomethyl)	2	568.282	1135.56	-0.58	18.57
cLPVcGKPVNPVEQR	complement C1r subcomponent	C1R	1	66347875	4.35	77	C1(Carbamidomethyl); C5(Carbamidomethyl)	3	584.967	1752.89	-0.97	30.14
EFmSQGNK	complement C1r subcomponent	C1R	1	66347875	-	46	M3(Oxidation)	1	956.412	956.412	-1.86	16.36
ESEQGVYTcTAQGIWK	complement C1r subcomponent	C1R	1	66347875	4.74	79	C9(Carbamidomethyl)	2	928.932	1856.86	4.36	39.89
FcGQLGSPLGNPPGK	complement C1r subcomponent	C1R	1	66347875	4.53	81	C2(Carbamidomethyl)	2	764.886	1528.77	4.86	34.38
FcGQLGSPLGNPPGKK	complement C1r subcomponent	C1R	1	66347875	5.53	74	C2(Carbamidomethyl)	3	552.954	1656.85	-3.55	27.07
FLEPFDIDDHQQVHcPYDQLQIYANGK	complement C1r subcomponent	C1R	1	66347875	5.52	-	C15(Carbamidomethyl)	4	823.387	3290.53	1.23	55.68
GFLAYYQAVDLDEcASR	complement C1r subcomponent	C1R	1	66347875	4.64	94	C14(Carbamidomethyl)	2	989.452	1977.9	-2.29	56.91
GLTLHLK	complement C1r subcomponent	C1R	1	66347875	-	33	-	2	391.251	781.494	1.34	24.59
GYGFYTK	complement C1r subcomponent	C1R	1	66347875	-	40	-	2	418.205	835.403	5.62	25.68
HScQAEcSSELYTEASGYISSLEYPR	complement C1r subcomponent	C1R	1	66347875	4.49	78	C3(Carbamidomethyl); C7(Carbamidomethyl)	3	1008.77	3024.3	0.47	60.92
IAHDLR	complement C1r subcomponent	C1R	2	66347875	-	40	-	2	362.709	724.411	0.67	17.93
IKDcGQPR	complement C1r subcomponent	C1R	1	66347875	-	42	C4(Carbamidomethyl)	2	487.248	973.489	0.9	14.87
IQYYcHEPYYK	complement C1r subcomponent	C1R	1	66347875	4.01	61	C5(Carbamidomethyl)	3	521.902	1563.69	-0.53	26.87
KEFmSQGNK	complement C1r subcomponent	C1R	1	66347875	-	59	M4(Oxidation)	2	542.758	1084.51	0.09	14.3
LFGEVTSPLFPKPYPNNFETTTVITVPTGYR	complement C1r subcomponent	C1R	1	66347875	5.65	73	-	3	1162.6	3485.79	-3.14	72.8
LPVANPQAcENWLR	complement C1r subcomponent	C1R	1	66347875	5.05	94	C9(Carbamidomethyl)	2	834.419	1667.83	-1.31	45.69
LVFQQFDLEPSEGcFYDYVK	complement C1r subcomponent	C1R	1	66347875	4.5	44	C14(Carbamidomethyl)	2	1242.57	2484.14	-2.46	72.14
MDVFSQNmFcAGHPSLK	complement C1r subcomponent	C1R	1	66347875	3.73	67	M8(Oxidation); C10(Carbamidomethyl)	3	662.296	1984.87	0.27	41.2
mDVFSQNmFcAGHPSLK	complement C1r subcomponent	C1R	1	66347875	5.46	50	M1(Oxidation); M8(Oxidation); C10(Carbamidomethyl)	3	667.627	2000.87	0.49	36.59
mDVFSQNMFcAGHPSLK	complement C1r subcomponent	C1R	1	66347875	4.47	72	M1(Oxidation); C10(Carbamidomethyl)	3	662.297	1984.87	1.75	44.51
MDVFSQNMFcAGHPSLK	complement C1r subcomponent	C1R	1	66347875	5.06	78	C10(Carbamidomethyl)	3	656.964	1968.88	0.42	47.77
MGNFPWQVFTNIHGR	complement C1r subcomponent	C1R	1	66347875	4.44	64	-	3	601.961	1803.87	-3.65	61.51
mGNFPWQVFTNIHGR	complement C1r subcomponent	C1R	1	66347875	6.97	87	M1(Oxidation)	3	607.295	1819.87	0.35	55.36
NIGEFcGK	complement C1r subcomponent	C1R	1	66347875	-	37	C6(Carbamidomethyl)	2	462.716	924.425	1.12	25.68
QDAcQGDSGGVFAVR	complement C1r subcomponent	C1R	1	66347875	5.23	122	C4(Carbamidomethyl)	2	783.854	1566.7	2.63	28.58
QGYQLIEGNQVLHSFTAVcQDDGTWHR	complement C1r subcomponent	C1R	1	66347875	6.23	54	C19(Carbamidomethyl)	3	1053.83	3159.47	1.03	61.05
QRPPDLDTSSNAVDLLFFTDESGDSR	complement C1r subcomponent	C1R	1	66347875	4.89	62	-	3	961.451	2882.34	-1.63	67.56
TLDEFTIIQNLQPQYQFR	complement C1r subcomponent	C1R	1	66347875	5.49	76	-	2	1127.58	2254.15	-2.23	71.95
VLNYVDWIK	complement C1r subcomponent	C1R	1	66347875	-	39	-	2	575.318	1149.63	-1.92	48.67
VLNYVDWIKK	complement C1r subcomponent	C1R	1	66347875	4.06	52	-	3	426.58	1277.73	0.17	43.01
VSVHPDYR	complement C1r subcomponent	C1R	1	66347875	-	54	-	2	486.75	972.492	2.02	19.67
WVATGIVSWGIGcSR	complement C1r subcomponent	C1R	1	66347875	3.96	84	C13(Carbamidomethyl)	2	824.918	1648.83	1.68	61.77
YTTTmGVNTYK	complement C1r subcomponent	C1R	1	66347875	-	60	M5(Oxidation)	2	647.804	1294.6	1.63	20.86
YTTTMGVNTYK	complement C1r subcomponent	C1R	1	66347875	3.31	73	-	2	639.806	1278.61	1.39	28.03
GGGALLGDR	complement C1r subcomponent |complement C1r subcomponent-like protein	C1R|C1RL	2	66347875;289547636	-	76	-	2	408.223	815.439	1.96	22.17
WILTAAHTIYPK	complement C1r subcomponent |complement C1r subcomponent-like protein	C1R|C1RL	2	66347875;289547636	5.21	58	-	3	471.933	1413.78	-3.08	46.78
WILTAAHTLYPK	complement C1r subcomponent |complement C1r subcomponent-like protein	C1R|C1RL	2	66347875;289547636	5.21	58	-	3	471.933	1413.78	-3.08	46.78
APEGFAVR	complement C1r subcomponent-like protein	C1RL	1	289547636	-	40	-	2	423.727	846.447	0.58	42.12
EFVSSGR	complement C1r subcomponent-like protein	C1RL	1	289547636	-	41	-	1	781.386	781.386	2.47	17.66
GQESSTDIKAPEGFAVR	complement C1r subcomponent-like protein	C1RL	1	289547636	4.28	82	-	3	597.965	1791.88	-3.66	44.07
GSEAINAPGDNPAK	complement C1r subcomponent-like protein	C1RL	1	289547636	4.42	65	-	2	670.827	1340.65	1.22	19
LGNFPWQAFTSIHGR	complement C1r subcomponent-like protein	C1RL	1	289547636	4.91	55	-	3	577.631	1730.88	1.15	54.86
LGNHPVHR	complement C1r subcomponent-like protein	C1RL	1	289547636	-	49	-	2	465.257	929.507	0.08	14.45
VLSYVDWIK	complement C1r subcomponent-like protein	C1RL	1	289547636	-	46	-	2	561.812	1122.62	-2.26	49.81
VVVHPDYR	complement C1r subcomponent-like protein	C1RL	1	289547636	-	54	-	2	492.768	984.529	2.42	19.91
GGGALLGDRWILTAAHTIYPK	complement C1r subcomponent-like protein |complement C1r subcomponent	C1RL|C1R	2	289547636;66347875	-	37	-	3	737.408	2210.21	0.78	68.89
GGGALLGDRWILTAAHTLYPK	complement C1r subcomponent-like protein |complement C1r subcomponent	C1RL|C1R	2	289547636;66347875	-	37	-	3	737.408	2210.21	0.78	68.89
cQPVDcGIPESIENGK	complement C1s subcomponent	C1S	1	41393602	-	45	C1(Carbamidomethyl); C6(Carbamidomethyl)	2	901.905	1802.8	-0.67	46
DVVQITcLDGFEVVEGR	complement C1s subcomponent	C1S	1	41393602	4.17	82	C7(Carbamidomethyl)	2	968.478	1935.95	0.45	62
EDFDVEAADSAGNcLDSLVFVAGDR	complement C1s subcomponent	C1S	1	41393602	-	33	C14(Carbamidomethyl)	2	1336.59	2672.18	-0.62	75.25
EDTPNSVWEPAK	complement C1s subcomponent	C1S	1	41393602	3.79	81	-	2	686.824	1372.64	1.68	30.89
EPTmYVGSTSVQTSR	complement C1s subcomponent	C1S	1	41393602	-	79	M4(Oxidation)	2	829.892	1658.78	4.12	23.73
EPTMYVGSTSVQTSR	complement C1s subcomponent	C1S	1	41393602	4.5	84	-	2	821.894	1642.78	4.12	26.53
FYAAGLVSWGPQcGTYGLYTR	complement C1s subcomponent	C1S	1	41393602	4.8	78	C13(Carbamidomethyl)	2	1184.06	2367.12	-0.26	62.4
GDSGGAFAVQDPNDK	complement C1s subcomponent	C1S	1	41393602	4.8	96	-	2	739.337	1477.67	7.34	24.16
GDSGGAFAVQDPNDKTK	complement C1s subcomponent	C1S	1	41393602	5.32	97	-	2	853.915	1706.82	14.18	21.28
GFQVVVTLR	complement C1s subcomponent	C1S	1	41393602	-	43	-	2	509.806	1018.61	0.58	45.37
IIGGSDADIK	complement C1s subcomponent	C1S	1	41393602	-	67	-	2	494.771	988.535	4.43	23.49
LKDPVK	complement C1s subcomponent	C1S	3	41393602	-	55	-	1	699.44	699.44	-0.42	17.71
LLEVPEGR	complement C1s subcomponent	C1S	1	41393602	-	58	-	1	912.523	912.523	8.69	26.73
LPVAPLR	complement C1s subcomponent	C1S	1	41393602	-	39	-	1	765.497	765.497	-2.09	22.85
LPVAPLRK	complement C1s subcomponent	C1S	1	41393602	-	32	-	2	447.299	893.59	-3.24	21.83
LQVIFK	complement C1s subcomponent	C1S	1	41393602	-	55	-	2	374.242	747.477	0.65	45.34
mLTPEHVFIHPGWK	complement C1s subcomponent	C1S	1	41393602	6.11	63	M1(Oxidation)	4	427.724	1707.87	3.61	36.19
MLTPEHVFIHPGWK	complement C1s subcomponent	C1S	1	41393602	5.54	59	-	3	564.63	1691.87	1.08	40.65
QFGPYcGHGFPGPLNIETK	complement C1s subcomponent	C1S	1	41393602	6.82	63	C6(Carbamidomethyl)	3	707.009	2119.01	2.43	49.92
REDFDVEAADSAGNcLDSLVFVAGDR	complement C1s subcomponent	C1S	1	41393602	6.09	91	C15(Carbamidomethyl)	3	943.431	2828.28	-0.8	67.95
SNALDIIFQTDLTGQK	complement C1s subcomponent	C1S	1	41393602	5.43	88	-	2	882.464	1763.92	1.55	68.83
SNALDIIFQTDLTGQKK	complement C1s subcomponent	C1S	1	41393602	5.55	49	-	3	631.342	1892.01	-0.08	63.71
SSNNPHSPIVEEFQVPYNK	complement C1s subcomponent	C1S	1	41393602	7.26	61	-	3	729.356	2186.05	0.74	40.12
TmQENSTPR	complement C1s subcomponent	C1S	1	41393602	-	53	M2(Oxidation)	2	540.243	1079.48	0.94	14.95
TmQENSTPRED	complement C1s subcomponent	C1S	1	41393602	-	51	M2(Oxidation)	2	662.277	1323.55	-1.79	17.16
TNFDNDIALVR	complement C1s subcomponent	C1S	1	41393602	3.73	79	-	2	639.326	1277.65	-2.5	40.16
VEDPESTLFGSVIR	complement C1s subcomponent	C1S	1	41393602	4.14	106	-	2	774.9	1548.79	1.16	57.46
VEKPTADAEAYVFTPNMIcAGGEK	complement C1s subcomponent	C1S	1	41393602	4.68	60	C19(Carbamidomethyl)	3	866.748	2598.23	2.52	46.9
VEKPTADAEAYVFTPNmIcAGGEK	complement C1s subcomponent	C1S	1	41393602	5.98	72	M17(Oxidation); C19(Carbamidomethyl)	3	872.079	2614.22	2.04	41.46
VGATSFYSTcQSNGK	complement C1s subcomponent	C1S	1	41393602	4.66	102	C10(Carbamidomethyl)	2	803.864	1606.72	2.63	21.52
VKNYVDWImK	complement C1s subcomponent	C1S	1	41393602	4.21	47	M9(Oxidation)	3	437.898	1311.68	2.31	34.79
VKNYVDWIMK	complement C1s subcomponent	C1S	1	41393602	-	38	-	2	648.345	1295.68	1.4	43.72
YHGDPMPcPK	complement C1s subcomponent	C1S	1	41393602	3.52	52	C8(Carbamidomethyl)	2	601.262	1201.52	2.49	20.38
YHGDPmPcPK	complement C1s subcomponent	C1S	1	41393602	-	37	M6(Oxidation); C8(Carbamidomethyl)	2	609.258	1217.51	1.52	18.02
SDFSNEER	complement C1s subcomponent |mannan-binding lectin serine protease 1 isoform 2 |mannan-binding lectin serine protease 1 isoform 1	C1S|MASP1|MASP1	4	41393602;21264359;21264357	-	63	-	1	983.406	983.406	-0.59	18.89
ALHQVFEHmLDVSK	complement C2 isoform 1 preproprotein	C2	3	14550407	6.32	64	M9(Oxidation)	4	418.214	1669.84	-0.9	27.81
ALHQVFEHMLDVSK	complement C2 isoform 1 preproprotein	C2	3	14550407	7.3	63	-	3	551.953	1653.84	1.71	46.16
AVISPGFDVFAK	complement C2 isoform 1 preproprotein	C2	3	14550407	3.34	74	-	2	625.843	1250.68	0.98	66.95
cPAPVSFENGIYTPR	complement C2 isoform 1 preproprotein	C2	1	14550407	4.37	90	C1(Carbamidomethyl)	2	854.414	1707.82	2.2	42.84
cSSNLVLTGSSER	complement C2 isoform 1 preproprotein	C2	3	14550407	4.45	94	C1(Carbamidomethyl)	2	705.34	1409.67	2	24.64
DFHINLFR	complement C2 isoform 1 preproprotein	C2	3	14550407	3.57	48	-	3	354.523	1061.55	0.27	43.96
DGNDHSLWR	complement C2 isoform 1 preproprotein	C2	3	14550407	3.63	58	-	3	367.175	1099.51	16.62	22.67
DHENELLNK	complement C2 isoform 1 preproprotein	C2	3	14550407	4.06	60	-	2	556.272	1111.54	-0.53	18.79
DmTEVISSLENANYK	complement C2 isoform 1 preproprotein	C2	2	14550407	3.92	113	M2(Oxidation)	2	865.403	1729.8	2.04	64.25
DMTEVISSLENANYK	complement C2 isoform 1 preproprotein	C2	2	14550407	4.58	98	-	2	857.406	1713.8	2.73	64.51
EcQGNGVWSGTEPIcR	complement C2 isoform 1 preproprotein	C2	3	14550407	4.37	95	C2(Carbamidomethyl); C15(Carbamidomethyl)	2	925.403	1849.8	1.99	31.96
EFLIEK	complement C2 isoform 1 preproprotein	C2	3	14550407	-	38	-	2	389.721	778.435	0.3	29.21
EILNINQK	complement C2 isoform 1 preproprotein	C2	3	14550407	-	44	-	2	486.281	971.556	3.69	24.8
ELNELGSK	complement C2 isoform 1 preproprotein	C2	3	14550407	-	41	-	1	889.471	889.471	10.02	20.1
ESASLMVDR	complement C2 isoform 1 preproprotein	C2	2	14550407	3.44	67	-	1	1007.48	1007.48	1.74	24.95
ESASLmVDR	complement C2 isoform 1 preproprotein	C2	2	14550407	-	64	M6(Oxidation)	2	512.244	1023.48	2.61	22.46
EVVTDQFLcSGTQEDESPcK	complement C2 isoform 1 preproprotein	C2	3	14550407	5.81	105	C9(Carbamidomethyl); C19(Carbamidomethyl)	2	1165	2329	-0.35	60.3
EVVTDQFLcSGTQEDESPcKGESGGAVFLER	complement C2 isoform 1 preproprotein	C2	3	14550407	8.86	91	C9(Carbamidomethyl); C19(Carbamidomethyl)	3	1144.52	3431.54	0.52	49.62
FFQVGLVSWGLYNPcLGSADK	complement C2 isoform 1 preproprotein	C2	3	14550407	-	53	C15(Carbamidomethyl)	2	1179.59	2358.17	4.73	71.5
FGHGDKVR	complement C2 isoform 1 preproprotein	C2	3	14550407	-	48	-	2	458.243	915.479	-0.43	14.49
GALISDQWVLTAAHcFR	complement C2 isoform 1 preproprotein	C2	3	14550407	4.95	105	C15(Carbamidomethyl)	3	648.996	1944.97	-0.17	58
GESGGAVFLER	complement C2 isoform 1 preproprotein	C2	3	14550407	3.57	71	-	2	561.283	1121.56	-0.32	29.96
HAFILQDTK	complement C2 isoform 1 preproprotein	C2	3	14550407	4.37	54	-	2	536.792	1072.58	-1.66	22.82
HAIILLTDGK	complement C2 isoform 1 preproprotein	C2	3	14550407	4.45	72	-	2	540.824	1080.64	-0.96	27.62
KNQGILEFYGDDIALLK	complement C2 isoform 1 preproprotein	C2	3	14550407	6.06	115	-	2	969.022	1937.04	-0.22	57.55
LDVDWR	complement C2 isoform 1 preproprotein	C2	3	14550407	-	49	-	2	402.206	803.405	1.04	45.31
LLGmETMAWQEIR	complement C2 isoform 1 preproprotein	C2	3	14550407	3.42	106	M4(Oxidation)	2	797.393	1593.78	1.97	49.26
LLGMETmAWQEIR	complement C2 isoform 1 preproprotein	C2	3	14550407	-	99	M7(Oxidation)	2	797.393	1593.78	1.89	57.78
LLGmETmAWQEIR	complement C2 isoform 1 preproprotein	C2	3	14550407	3.11	70	M4(Oxidation); M7(Oxidation)	2	805.389	1609.77	-0.36	59.26
LNINLK	complement C2 isoform 1 preproprotein	C2	3	14550407	-	43	-	1	714.453	714.453	3.14	26.5
MGVEWTScAEVVSQEK	complement C2 isoform 1 preproprotein	C2	3	14550407	-	42	C8(Carbamidomethyl)	2	920.418	1839.83	2.12	76.06
mGVEWTScAEVVSQEK	complement C2 isoform 1 preproprotein	C2	3	14550407	-	79	M1(Oxidation); C8(Carbamidomethyl)	2	928.416	1855.82	2.08	38.93
NDYLDIYAIGVGK	complement C2 isoform 1 preproprotein	C2	3	14550407	3.22	65	-	2	720.873	1440.74	1.37	55.26
NQGILEFYGDDIALLK	complement C2 isoform 1 preproprotein	C2	3	14550407	3.47	78	-	2	904.977	1808.95	2.6	66.74
QcRPNGMWDGETAVcDNGAGHcPNPGISLGAVR	complement C2 isoform 1 preproprotein	C2	1	14550407	5.89	31	C2(Carbamidomethyl); C15(Carbamidomethyl); C22(Carbamidomethyl)	4	889.146	3553.56	1.29	41.39
QHLGDVLNFLPL	complement C2 isoform 1 preproprotein	C2	3	14550407	3.35	59	-	2	683.381	1365.76	2	76.98
QPYSYDFPEDVAPALGTSFSHmLGATNPTQK	complement C2 isoform 1 preproprotein	C2	3	14550407	3.74	-	M22(Oxidation)	3	1129.19	3385.56	-2.22	57.84
RNDYLDIYAIGVGK	complement C2 isoform 1 preproprotein	C2	3	14550407	4.79	83	-	2	798.923	1596.84	-0.02	45.49
SSGQWQTPGATR	complement C2 isoform 1 preproprotein	C2	1	14550407	-	51	-	2	638.308	1275.61	0.02	24.13
TAVDHIR	complement C2 isoform 1 preproprotein	C2	3	14550407	-	46	-	2	406.224	811.441	-0.96	17.76
TKESLGR	complement C2 isoform 1 preproprotein	C2	2	14550407	-	46	-	2	395.725	790.443	2.06	15.49
TPWHVTIKPK	complement C2 isoform 1 preproprotein	C2	3	14550407	4.11	50	-	3	402.905	1206.7	0.41	23.09
VLMSVLNDNSR	complement C2 isoform 1 preproprotein	C2	2	14550407	3.09	82	-	2	624.323	1247.64	-2.18	48.35
VLmSVLNDNSR	complement C2 isoform 1 preproprotein	C2	2	14550407	-	79	M3(Oxidation)	1	1263.64	1263.64	3.19	25.08
VNVGDPK	complement C2 isoform 1 preproprotein	C2	3	14550407	-	50	-	2	364.699	728.391	-4.42	18.1
DYLLLVmEGTDDGR	adipocyte plasma membrane-associated protein	C20orf3	1	24308201	-	63	M7(Oxidation)	2	806.879	1612.75	-1	48.63
EPPLLLGVLHPNTK	adipocyte plasma membrane-associated protein	C20orf3	1	24308201	3.39	66	-	2	764.45	1527.89	2.74	51.48
GLFEVNPWKR	adipocyte plasma membrane-associated protein	C20orf3	1	24308201	3.68	-	-	3	415.895	1245.67	-3.19	44.83
IYFTDSSSK	adipocyte plasma membrane-associated protein	C20orf3	1	24308201	-	46	-	2	524.251	1047.5	-3.87	20.71
LENGEIETIAR	adipocyte plasma membrane-associated protein	C20orf3	1	24308201	3.67	71	-	2	622.827	1244.65	-1.51	27.11
LFENQLVGPESIAHIGDVmFTGTADGR	adipocyte plasma membrane-associated protein	C20orf3	1	24308201	5.71	-	M19(Oxidation)	3	964.136	2890.39	-3.33	64.6
LLEYDTVTR	adipocyte plasma membrane-associated protein	C20orf3	1	24308201	-	58	-	2	555.295	1109.58	-0.19	48.55
LLLSSETPIEGK	adipocyte plasma membrane-associated protein	C20orf3	1	24308201	3.13	66	-	2	643.865	1286.72	1.51	38.33
RDYLLLVmEGTDDGR	adipocyte plasma membrane-associated protein	C20orf3	1	24308201	3.72	41	M8(Oxidation)	3	590.287	1768.85	-3.19	43.48
SLHDPDGLVATYISEVHEHDGHLYLGSFR	adipocyte plasma membrane-associated protein	C20orf3	1	24308201	6.25	-	-	5	653.718	3264.56	-3.15	66.81
VLLDQLR	adipocyte plasma membrane-associated protein	C20orf3	1	24308201	-	38	-	2	428.765	856.522	-3.19	32.66
AAVYHHFISDGVR	complement C3	C3	1	115298678	6.41	72	-	4	368.693	1471.75	3.34	23.91
AAVYHHFISDGVRK	complement C3	C3	1	115298678	6.07	53	-	4	400.714	1599.83	-2.72	18.14
AcEPGVDYVYK	complement C3	C3	1	115298678	3.45	52	C2(Carbamidomethyl)	2	650.796	1300.59	-1.81	20.75
AcEPGVDYVYKTR	complement C3	C3	1	115298678	4.22	65	C2(Carbamidomethyl)	3	519.916	1557.73	-2.62	22.58
ADIGcTPGSGK	complement C3	C3	1	115298678	3.68	68	C5(Carbamidomethyl)	1	1062.48	1062.48	-5.72	17.31
ADIGcTPGSGKDYAGVFSDAGLTFTSSSGQQTAQR	complement C3	C3	1	115298678	9.05	114	C5(Carbamidomethyl)	3	1179.88	3537.62	0.01	51.49
AEDLVGK	complement C3	C3	1	115298678	-	51	-	1	731.391	731.391	-3.1	17.39
AEDLVGKSLYVSATVILHSGSDMVQAER	complement C3	C3	1	115298678	5.85	39	-	3	992.511	2975.52	1.35	69.47
AEDLVGKSLYVSATVILHSGSDmVQAER	complement C3	C3	1	115298678	6.05	-	M23(Oxidation)	3	997.841	2991.51	0.14	60.51
AELQcPQPAAR	complement C3	C3	1	115298678	-	51	C5(Carbamidomethyl)	2	620.811	1240.61	2.8	21.65
AFSDRNTLIIYLDK	complement C3	C3	1	115298678	3.71	-	-	3	556.969	1668.89	-2.24	49.01
AGDFLEANYMNLQR	complement C3	C3	1	115298678	4.79	80	-	3	547.926	1641.76	-2.8	46.23
AGDFLEANYmNLQR	complement C3	C3	1	115298678	5.25	83	M10(Oxidation)	3	553.258	1657.76	-2.62	37.47
AKDQLTcNK	complement C3	C3	1	115298678	3.51	59	C7(Carbamidomethyl)	2	539.271	1077.54	-0.07	15.45
APSTWLTAYVVK	complement C3	C3	1	115298678	4.71	100	-	2	668.37	1335.73	1.64	53.84
ASHLGLAR	complement C3	C3	1	115298678	-	47	-	1	824.473	824.473	-0.51	18.2
AVLYNYR	complement C3	C3	1	115298678	-	41	-	2	449.741	898.476	-2.79	57.91
AVLYNYRQNQELK	complement C3	C3	1	115298678	4.82	40	-	2	819.932	1638.86	-2.06	23.31
AYYENSPQQVFSTEFEVK	complement C3	C3	1	115298678	5.47	91	-	2	1083.51	2166.01	1.73	51.67
cAEENcFIQK	complement C3	C3	1	115298678	4.33	58	C1(Carbamidomethyl); C6(Carbamidomethyl)	2	649.78	1298.55	1.33	26
DAPDHQELNLDVSLQLPSR	complement C3	C3	1	115298678	6.09	95	-	3	716.362	2147.07	-0.47	52.41
DFDFVPPVVR	complement C3	C3	1	115298678	2.77	51	-	1	1190.62	1190.62	-2.27	69.16
DIcEEQVNSLPGSITK	complement C3	C3	1	115298678	4.89	98	C3(Carbamidomethyl)	2	895.436	1789.87	0.86	36.2
DmALTAFVLISLQEAK	complement C3	C3	1	115298678	4.64	78	M2(Oxidation)	2	883.473	1765.94	-0.73	78.18
DMALTAFVLISLQEAK	complement C3	C3	1	115298678	-	60	-	2	875.476	1749.95	-0.09	78.91
DQLTcNKFDLK	complement C3	C3	1	115298678	4.57	68	C5(Carbamidomethyl)	2	691.341	1381.68	-1.99	24.19
DScVGSLVVK	complement C3	C3	1	115298678	3.47	61	C3(Carbamidomethyl)	1	1063.55	1063.55	0.13	26.05
DSITTWEILAVSMSDK	complement C3	C3	1	115298678	-	70	-	2	898.443	1795.88	-0.27	77.26
DSITTWEILAVSmSDK	complement C3	C3	1	115298678	3.84	67	M13(Oxidation)	2	906.44	1811.87	-0.42	60.85
DSITTWEILAVSMSDKK	complement C3	C3	1	115298678	5.7	92	-	3	641.995	1923.97	-2.25	66.76
DSITTWEILAVSmSDKK	complement C3	C3	1	115298678	5.67	77	M13(Oxidation)	3	647.329	1939.97	1.49	55.42
DTWVEHWPEEDEcQDEENQK	complement C3	C3	1	115298678	7.63	77	C13(Carbamidomethyl)	3	868.348	2603.03	0.76	41.52
DYAGVFSDAGLTFTSSSGQQTAQR	complement C3	C3	1	115298678	8.34	155	-	3	832.057	2494.16	2.73	55.57
EALKLEEK	complement C3	C3	1	115298678	3.39	63	-	2	480.273	959.539	-2.12	17.49
EDIPPADLSDQVPDTESETR	complement C3	C3	1	115298678	6.03	108	-	3	738.674	2214.01	1.24	56.22
EGVQKEDIPPADLSDQVPDTESETR	complement C3	C3	1	115298678	7.12	76	-	3	919.102	2755.29	0.76	36.26
ENEGFTVTAEGK	complement C3	C3	1	115298678	3.93	94	-	2	641.302	1281.6	1.29	40.95
EPGQDLVVLPLSITTDFIPSFR	complement C3	C3	1	115298678	5.84	105	-	3	815.442	2444.31	1.95	76.08
EVVADSVWVDVK	complement C3	C3	1	115298678	3.72	86	-	2	673.354	1345.7	0.81	47.29
EVVADSVWVDVKDScVGSLVVK	complement C3	C3	1	115298678	6.7	76	C15(Carbamidomethyl)	3	797.415	2390.23	0.82	60.47
EYVLPSFEVIVEPTEK	complement C3	C3	1	115298678	4.91	89	-	2	939.992	1878.98	1.67	61.16
FDLKVTIKPAPETEK	complement C3	C3	1	115298678	3.56	-	-	3	572.656	1715.95	-3.44	33.93
FGLEKR	complement C3	C3	1	115298678	-	41	-	2	375.218	749.429	-2.47	17.08
FISLGEAcK	complement C3	C3	1	115298678	-	60	C8(Carbamidomethyl)	2	512.76	1024.51	0.22	48.33
FISLGEAcKK	complement C3	C3	1	115298678	3.42	59	C8(Carbamidomethyl)	3	384.874	1152.61	-1.4	21.19
FLTTAK	complement C3	C3	1	115298678	-	40	-	1	680.405	680.405	10.38	17.29
FVTVQATFGTQVVEK	complement C3	C3	1	115298678	4.91	95	-	2	827.447	1653.89	0.94	44.23
FYHPEKEDGK	complement C3	C3	1	115298678	3.57	62	-	3	417.198	1249.58	-3.72	16.55
FYYIYNEK	complement C3	C3	1	115298678	-	40	-	2	570.275	1139.54	1.74	51.5
GDQDATmSILDISMmTGFAPDTDDLK	complement C3	C3	1	115298678	-	39	M7(Oxidation); M15(Oxidation)	2	1410.61	2820.22	-2.18	65.06
GDQDATmSILDISmMTGFAPDTDDLK	complement C3	C3	1	115298678	-	39	M7(Oxidation); M14(Oxidation)	2	1410.61	2820.22	-2.18	65.06
GIcVADPFEVTVmQDFFIDLR	complement C3	C3	1	115298678	-	51	C3(Carbamidomethyl); M13(Oxidation)	2	1244.6	2488.18	-2.09	76.84
GLEVTITAR	complement C3	C3	1	115298678	3.65	60	-	1	959.552	959.552	0.25	29.04
GPLLNKFLTTAK	complement C3	C3	1	115298678	3.52	39	-	2	651.891	1302.77	-2.58	36.62
GQGTLSVVTmYHAK	complement C3	C3	1	115298678	5.69	89	M10(Oxidation)	3	503.256	1507.75	-3.39	29.14
GQGTLSVVTMYHAK	complement C3	C3	1	115298678	4.91	104	-	3	497.925	1491.76	-2.19	30.72
GQGTLSVVTMYHAKAK	complement C3	C3	1	115298678	4.44	43	-	3	564.301	1690.89	-3.04	26.36
GVFVLNK	complement C3	C3	1	115298678	-	31	-	2	388.737	776.466	-1.02	34.26
GVFVLNKK	complement C3	C3	1	115298678	-	34	-	2	452.785	904.562	0.27	87.5
GYTQQLAFR	complement C3	C3	1	115298678	3.72	61	-	1	1083.55	1083.55	-3.13	31.19
GYTQQLAFRQPSSAFAAFVK	complement C3	C3	1	115298678	6.18	52	-	3	739.719	2217.14	-1.83	55.43
HLIVTPSGcGEQNmIGmTPTVIAVHYLDETEQWEK	complement C3	C3	1	115298678	6.35	-	C9(Carbamidomethyl); M14(Oxidation); M17(Oxidation)	4	1004.73	4015.88	-1.95	64.31
HQQTVTIPPK	complement C3	C3	1	115298678	3.94	58	-	2	574.825	1148.64	0.73	23.14
HQQTVTIPPKSSLSVPYVIVPLK	complement C3	C3	1	115298678	5.15	-	-	3	844.492	2531.46	0.13	49.73
HYLmWGLSSDFWGEKPNLSYIIGK	complement C3	C3	1	115298678	9.14	55	M4(Oxidation)	3	953.137	2857.4	-1.89	74.81
HYLMWGLSSDFWGEKPNLSYIIGK	complement C3	C3	1	115298678	8.65	63	-	3	947.805	2841.4	-2.7	76.1
IEGDHGAR	complement C3	C3	1	115298678	-	62	-	2	427.709	854.411	-0.43	15.4
IFTVNHK	complement C3	C3	1	115298678	-	40	-	2	429.744	858.481	-2.39	17.01
IFTVNHKLLPVGR	complement C3	C3	1	115298678	5.07	78	-	3	498.637	1493.9	0.6	31.88
IHWESASLLR	complement C3	C3	1	115298678	4.38	62	-	1	1211.66	1211.66	1.83	36.52
ILLQGTPVAQmTEDAVDAER	complement C3	C3	1	115298678	5.5	108	M11(Oxidation)	3	725.03	2173.08	-2.35	46.8
ILLQGTPVAQMTEDAVDAER	complement C3	C3	1	115298678	5.58	136	-	2	1079.05	2157.09	3.06	63.68
IPIEDGSGEVVLSR	complement C3	C3	1	115298678	4.51	118	-	2	735.896	1470.79	3.92	43.6
IPIEDGSGEVVLSRK	complement C3	C3	1	115298678	-	47	-	2	799.948	1598.89	8.8	29.03
IRYYTYLIMNK	complement C3	C3	1	115298678	4.04	40	-	2	739.397	1477.79	-0.7	56.27
IRYYTYLImNK	complement C3	C3	1	115298678	3.93	-	M9(Oxidation)	3	498.599	1493.78	-0.65	34.78
ISLPESLK	complement C3	C3	1	115298678	-	62	-	2	443.765	886.524	-0.81	56.68
ISLPESLKR	complement C3	C3	1	115298678	2.81	70	-	2	521.817	1042.63	0.32	46.59
IWDVVEK	complement C3	C3	1	115298678	-	44	-	1	888.483	888.483	0.7	50.1
IWDVVEKADIGcTPGSGK	complement C3	C3	1	115298678	4.04	51	C12(Carbamidomethyl)	3	644.656	1931.95	-0.46	38.9
KccEDGMR	complement C3	C3	1	115298678	-	26	C2(Carbamidomethyl); C3(Carbamidomethyl)	2	528.207	1055.41	-0.09	17.21
KGYTQQLAFR	complement C3	C3	1	115298678	5.31	80	-	1	1211.65	1211.65	-2.6	20.31
KHYLmWGLSSDFWGEKPNLSYIIGK	complement C3	C3	1	115298678	9.89	56	M5(Oxidation)	3	995.834	2985.49	-3.24	67.45
KHYLMWGLSSDFWGEKPNLSYIIGK	complement C3	C3	1	115298678	8.88	50	-	4	743.13	2969.5	-1.02	74.73
KLVLSSEK	complement C3	C3	1	115298678	3.86	61	-	1	903.549	903.549	-2.41	17.43
KQELSEAEQATR	complement C3	C3	1	115298678	5.2	95	-	3	463.905	1389.7	2.94	20.55
KVEGTAFVIFGIQDGEQR	complement C3	C3	1	115298678	7.14	140	-	2	997.521	1994.03	-0.14	51.58
KVFLDccNYITELR	complement C3	C3	1	115298678	5.66	108	C6(Carbamidomethyl); C7(Carbamidomethyl)	2	915.949	1830.89	2.05	59.65
KVLLDGVQNPR	complement C3	C3	1	115298678	5.44	69	-	1	1238.72	1238.72	-1.32	22.18
LcRDELcR	complement C3	C3	1	115298678	3.17	32	C2(Carbamidomethyl); C7(Carbamidomethyl)	2	561.263	1121.52	0.55	20.33
LDKAcEPGVDYVYK	complement C3	C3	1	115298678	5.91	68	C5(Carbamidomethyl)	3	552.934	1656.79	-3.27	25.93
LESEETmVLEAHDAQGDVPVTVTVHDFPGK	complement C3	C3	1	115298678	9.47	119	M7(Oxidation)	3	1089.52	3266.55	-0.18	43.31
LESEETMVLEAHDAQGDVPVTVTVHDFPGK	complement C3	C3	1	115298678	9.4	105	-	3	1084.19	3250.56	0.58	49.26
LESEETMVLEAHDAQGDVPVTVTVHDFPGKK	complement C3	C3	1	115298678	9.54	87	-	3	1126.89	3378.65	0.27	45.34
LESEETmVLEAHDAQGDVPVTVTVHDFPGKK	complement C3	C3	1	115298678	8.94	99	M7(Oxidation)	4	849.418	3394.65	0.45	44.74
LKGPLLNK	complement C3	C3	1	115298678	-	57	-	2	441.798	882.589	13.25	20.48
LLPVGR	complement C3	C3	1	115298678	-	36	-	1	654.43	654.43	0.54	83.81
LMNIFLK	complement C3	C3	1	115298678	2.87	41	-	2	439.762	878.516	-1.02	63.98
LmNIFLK	complement C3	C3	1	115298678	-	60	M2(Oxidation)	2	447.759	894.512	-0.23	35.74
LPYSVVR	complement C3	C3	1	115298678	-	52	-	2	417.248	833.488	-0.33	53.79
LPYSVVRNEQVEIR	complement C3	C3	1	115298678	-	41	-	2	851.467	1701.93	-1.17	37.05
LSINTHPSQKPLSITVR	complement C3	C3	1	115298678	6.14	74	-	3	631.029	1891.07	-2.49	36.85
LVAYYTLIGASGQR	complement C3	C3	1	115298678	4.49	90	-	2	756.419	1511.83	6.46	51.69
LVKVQLSNDFDEYImAIEQTIK	complement C3	C3	1	115298678	6.1	68	M15(Oxidation)	3	871.787	2613.35	-0.59	76.68
LVLSSEK	complement C3	C3	2	115298678	-	56	-	1	775.454	775.454	-2.57	18.45
NEQVEIR	complement C3	C3	1	115298678	3.21	56	-	1	887.465	887.465	7.25	21.27
NGISTKLmNIFLK	complement C3	C3	1	115298678	3.51	39	M8(Oxidation)	3	498.949	1494.83	-1.23	48.2
NKFVTVQATFGTQVVEK	complement C3	C3	1	115298678	6.48	108	-	3	632.679	1896.02	0.22	38.54
NNNEKDMALTAFVLISLQEAK	complement C3	C3	1	115298678	5.74	58	-	3	783.742	2349.21	0.16	76.11
NNNEKDmALTAFVLISLQEAK	complement C3	C3	1	115298678	6.85	90	M7(Oxidation)	3	789.073	2365.21	-0.58	74.32
NTLIIYLDK	complement C3	C3	1	115298678	3.18	64	-	2	546.819	1092.63	1.3	46.64
NTLIIYLDKVSHSEDDcLAFK	complement C3	C3	1	115298678	5.27	57	C17(Carbamidomethyl)	3	827.746	2481.22	-3.41	60.5
NTmILEIcTR	complement C3	C3	1	115298678	3.49	68	M3(Oxidation); C8(Carbamidomethyl)	2	633.811	1266.62	-2.15	31.69
NTMILEIcTR	complement C3	C3	1	115298678	3.69	61	C8(Carbamidomethyl)	1	1250.62	1250.62	-3.75	43.33
QDSLSSQNQLGVLPLSWDIPELVNmGQWK	complement C3	C3	1	115298678	4.92	-	M25(Oxidation)	3	1100.22	3298.64	-0.36	75.79
QELSEAEQATR	complement C3	C3	1	115298678	4.66	81	-	1	1261.6	1261.6	-0.98	19.29
QGALELIK	complement C3	C3	1	115298678	3.51	70	-	1	871.527	871.527	3	29.59
QGALELIKK	complement C3	C3	1	115298678	4.24	64	-	2	500.314	999.621	1.01	23.42
QKPDGVFQEDAPVIHQEmIGGLR	complement C3	C3	1	115298678	8.19	60	M18(Oxidation)	4	645.829	2580.29	1.84	37.9
QKPDGVFQEDAPVIHQEMIGGLR	complement C3	C3	1	115298678	8.2	70	-	4	641.83	2564.3	2.15	48.7
QLANGVDR	complement C3	C3	1	115298678	-	59	-	2	436.733	872.459	0.75	19.19
QLYNVEATSYALLALLQLK	complement C3	C3	1	115298678	6.4	98	-	2	1076.11	2151.21	0.7	76.98
QPSSAFAAFVK	complement C3	C3	1	115298678	3.63	91	-	2	576.806	1152.61	0.59	41.16
QPSSAFAAFVKR	complement C3	C3	1	115298678	4.11	56	-	3	436.905	1308.7	-3.45	30.25
QPVPGQQmTLK	complement C3	C3	1	115298678	-	71	M8(Oxidation)	2	621.827	1242.65	-3.12	18.67
QPVPGQQMTLK	complement C3	C3	1	115298678	4.23	64	-	2	613.832	1226.66	0.95	42.5
QVREPGQDLVVLPLSITTDFIPSFR	complement C3	C3	1	115298678	5.49	36	-	3	943.185	2827.54	1.79	75.7
RAPSTWLTAYVVK	complement C3	C3	1	115298678	4.46	62	-	2	746.42	1491.83	1.03	47.54
RHQQTVTIPPK	complement C3	C3	1	115298678	5.39	67	-	3	435.585	1304.74	-1.15	16.47
RIPIEDGSGEVVLSR	complement C3	C3	1	115298678	6.95	85	-	3	542.964	1626.88	-2.24	31.94
RQGALELIK	complement C3	C3	1	115298678	3.16	49	-	2	514.317	1027.63	0.47	52.16
SDDKVTLEER	complement C3	C3	1	115298678	4.31	78	-	3	397.866	1191.58	-1.04	16.89
SEETKENEGFTVTAEGK	complement C3	C3	1	115298678	7.15	129	-	2	928.437	1855.87	5.96	23.51
SEFPESWLWNVEDLK	complement C3	C3	1	115298678	3.58	59	-	2	939.949	1878.89	0.05	71.81
SEFPESWLWNVEDLKEPPK	complement C3	C3	1	115298678	5.76	59	-	3	777.382	2330.13	-1.09	66.4
SGIPIVTSPYQIHFTK	complement C3	C3	1	115298678	5.21	78	-	3	596.663	1787.98	3.65	53.92
SGIPIVTSPYQIHFTKTPK	complement C3	C3	1	115298678	-	40	-	3	705.392	2114.16	-1.41	42.96
SGQSEDRQPVPGQQMTLK	complement C3	C3	1	115298678	6.42	68	-	2	993.488	1985.97	-1.3	21.74
SGQSEDRQPVPGQQmTLK	complement C3	C3	1	115298678	5.57	71	M15(Oxidation)	2	1001.48	2001.96	-4.36	18.41
SGSDEVQVGQQR	complement C3	C3	1	115298678	4.73	95	-	1	1289.6	1289.6	-3.45	17.01
SGSDEVQVGQQRTFISPIK	complement C3	C3	1	115298678	5.47	50	-	3	692.694	2076.07	-2.46	35.03
SLKVVPEGIR	complement C3	C3	1	115298678	3.8	44	-	3	366.56	1097.67	-2.22	23.43
SLYVSATVILHSGSDMVQAER	complement C3	C3	1	115298678	6.21	94	-	3	755.054	2263.15	4	61.47
SLYVSATVILHSGSDmVQAER	complement C3	C3	1	115298678	5.57	85	M16(Oxidation)	3	760.384	2279.14	1.2	52.76
SNLDEDIIAEENIVSR	complement C3	C3	1	115298678	6.05	117	-	3	606.304	1816.9	2.5	55.23
SSLSVPYVIVPLK	complement C3	C3	1	115298678	3.94	61	-	2	701.422	1401.84	1.23	69.81
SSLSVPYVIVPLKTGLQEVEVK	complement C3	C3	1	115298678	4.97	46	-	3	795.792	2385.36	-0.71	64.58
SVQLTEK	complement C3	C3	1	115298678	-	47	-	2	402.727	804.447	0.86	19.94
SVQLTEKR	complement C3	C3	1	115298678	-	47	-	2	480.777	960.546	-1.23	16.74
SYTVAIAGYALAQmGR	complement C3	C3	1	115298678	4.17	77	M14(Oxidation)	3	563.286	1687.84	-1.71	78.31
SYTVAIAGYALAQMGR	complement C3	C3	1	115298678	4.63	107	-	2	836.432	1671.86	2.61	69.24
SYTVAIAGYALAQMGRLK	complement C3	C3	1	115298678	-	54	-	2	957.018	1913.03	-1.85	66.43
SYTVAIAGYALAQmGRLK	complement C3	C3	1	115298678	-	37	M14(Oxidation)	2	965.015	1929.02	-2.11	46.67
TELRPGETLNVNFLLR	complement C3	C3	1	115298678	7.34	94	-	3	624.683	1872.04	1.07	58.83
TFISPIK	complement C3	C3	1	115298678	-	49	-	1	805.484	805.484	3.06	34.09
TFISPIKcR	complement C3	C3	1	115298678	-	50	C8(Carbamidomethyl)	2	561.309	1121.61	-3.2	21.31
TGLQEVEVK	complement C3	C3	1	115298678	4.75	78	-	1	1002.55	1002.55	-1.06	23.03
TIYTPGSTVLYR	complement C3	C3	1	115298678	3.7	73	-	2	685.87	1370.73	0.82	43.09
TLDPER	complement C3	C3	1	115298678	-	45	-	2	365.69	730.372	-1.75	16.02
TmQALPYSTVGNSNNYLHLSVLR	complement C3	C3	1	115298678	7.41	115	M2(Oxidation)	3	865.446	2594.32	7.35	57.13
TMQALPYSTVGNSNNYLHLSVLR	complement C3	C3	1	115298678	7.01	103	-	3	860.111	2578.32	3.82	60.47
TVMVNIENPEGIPVK	complement C3	C3	1	115298678	4.72	102	-	2	820.441	1639.87	1.13	40.73
TVmVNIENPEGIPVK	complement C3	C3	1	115298678	4.78	97	M3(Oxidation)	2	828.439	1655.87	2.2	40.12
TVMVNIENPEGIPVKQDSLSSQNQLGVLPLSWDIPELVNmGQWK	complement C3	C3	1	115298678	4.52	32	M40(Oxidation)	3	1640.51	4919.51	2.46	75.5
VEGTAFVIFGIQDGEQR	complement C3	C3	1	115298678	5.19	137	-	2	933.475	1865.94	1.68	59.46
VELLHNPAFcSLATTK	complement C3	C3	1	115298678	7.17	96	C10(Carbamidomethyl)	3	600.985	1800.94	5.02	46.26
VELLHNPAFcSLATTKR	complement C3	C3	1	115298678	7.2	65	C10(Carbamidomethyl)	3	653.013	1957.03	-3.73	39.14
VFLDccNYITELR	complement C3	C3	1	115298678	4.28	88	C5(Carbamidomethyl); C6(Carbamidomethyl)	2	851.902	1702.8	2.13	56.2
VFLDccNYITELRR	complement C3	C3	1	115298678	3.71	46	C5(Carbamidomethyl); C6(Carbamidomethyl)	2	929.954	1858.9	3.38	60.94
VFSLAVNLIAIDSQVLcGAVK	complement C3	C3	1	115298678	5.67	83	C17(Carbamidomethyl)	3	739.747	2217.23	-1.75	77.13
VHQYFNVELIQPGAVK	complement C3	C3	1	115298678	6.72	76	-	2	921.501	1842	2.51	42.81
VLLDGVQNPR	complement C3	C3	1	115298678	4.05	94	-	1	1110.63	1110.63	2.15	27.74
VPVAVQGEDTVQSLTQGDGVAK	complement C3	C3	1	115298678	7.4	148	-	3	733.38	2198.13	-1.66	44.93
VQLSNDFDEYIMAIEQTIK	complement C3	C3	1	115298678	5.94	122	-	2	1129.06	2257.11	1.4	76.53
VQLSNDFDEYImAIEQTIK	complement C3	C3	1	115298678	6.4	113	M12(Oxidation)	3	758.37	2273.1	-1.75	76.72
VRVELLHNPAFcSLATTK	complement C3	C3	1	115298678	6.37	70	C12(Carbamidomethyl)	2	1028.55	2056.1	0.47	57.39
VSHSEDDcLAFK	complement C3	C3	1	115298678	5.91	83	C8(Carbamidomethyl)	3	469.877	1407.62	-2.79	20.02
VSHSEDDcLAFKVHQYFNVELIQPGAVK	complement C3	C3	1	115298678	8.34	66	C8(Carbamidomethyl)	4	808.401	3230.58	-4.2	61.15
VTIKPAPETEK	complement C3	C3	1	115298678	3.92	69	-	3	404.9	1212.69	2.73	19.87
VTIKPAPETEKRPQDAK	complement C3	C3	1	115298678	5.16	45	-	4	477.768	1908.05	-1.69	16.51
VTLEER	complement C3	C3	1	115298678	-	56	-	2	373.706	746.406	1.82	21.17
VVLVAVDK	complement C3	C3	1	115298678	-	61	-	2	421.771	842.535	0.17	25.84
VVLVAVDKGVFVLNK	complement C3	C3	1	115298678	5.33	82	-	2	800.497	1599.99	1.98	47.7
VVLVSLQSGYLFIQTDK	complement C3	C3	1	115298678	5.01	105	-	3	637.36	1910.07	0.95	77.17
VVPEGIR	complement C3	C3	1	115298678	-	49	-	2	385.231	769.455	-1.98	17.95
VYAYYNLEEScTR	complement C3	C3	1	115298678	4.16	79	C11(Carbamidomethyl)	2	834.374	1667.74	2.68	36.09
WEDPGK	complement C3	C3	1	115298678	-	40	-	1	731.338	731.338	2.94	21.09
YELDKAFSDR	complement C3	C3	1	115298678	3.51	60	-	2	622.301	1243.59	-0.5	29.19
YFKPGMPFDLMVFVTNPDGSPAYR	complement C3	C3	1	115298678	6.39	73	-	3	917.114	2749.33	4.19	74.89
YFKPGMPFDLmVFVTNPDGSPAYR	complement C3	C3	1	115298678	6.32	67	M11(Oxidation)	3	922.443	2765.32	2.01	66.85
YFKPGmPFDLmVFVTNPDGSPAYR	complement C3	C3	1	115298678	6.53	70	M6(Oxidation); M11(Oxidation)	3	927.777	2781.32	3.74	60.9
YFKPGmPFDLMVFVTNPDGSPAYR	complement C3	C3	1	115298678	6.1	67	M6(Oxidation)	3	922.446	2765.32	4.92	76.59
YISKYELDK	complement C3	C3	1	115298678	-	46	-	2	579.814	1158.62	14.04	21.3
YRGDQDATMSILDISmmTGFAPDTDDLK	complement C3	C3	1	115298678	7.66	110	M16(Oxidation); M17(Oxidation)	3	1047.13	3139.38	-2.38	61.46
YRGDQDATmSILDISmmTGFAPDTDDLK	complement C3	C3	1	115298678	6.83	106	M9(Oxidation); M16(Oxidation); M17(Oxidation)	3	1052.46	3155.38	-2.11	57.16
YRGDQDATMSILDISmMTGFAPDTDDLK	complement C3	C3	1	115298678	6.45	80	M16(Oxidation)	3	1041.8	3123.39	-1.83	71.68
YRGDQDATmSILDISMMTGFAPDTDDLK	complement C3	C3	1	115298678	-	43	M9(Oxidation)	3	1041.8	3123.37	-7.69	54.6
YRGDQDATMSILDISMmTGFAPDTDDLK	complement C3	C3	1	115298678	6.88	82	M17(Oxidation)	3	1041.8	3123.39	-2.18	70.04
YRGDQDATmSILDISMmTGFAPDTDDLK	complement C3	C3	1	115298678	6.59	73	M9(Oxidation); M17(Oxidation)	3	1047.13	3139.38	-2.73	63.35
YRGDQDATMSILDISMMTGFAPDTDDLK	complement C3	C3	1	115298678	5.21	68	-	3	1036.47	3107.39	-2.33	75.93
YRGDQDATmSILDISmMTGFAPDTDDLK	complement C3	C3	1	115298678	6.13	79	M9(Oxidation); M16(Oxidation)	3	1047.13	3139.38	-2.38	66.13
YYGGGYGSTQATFmVFQALAQYQK	complement C3	C3	1	115298678	6.37	96	M14(Oxidation)	3	899.091	2695.26	3.62	75.77
YYGGGYGSTQATFMVFQALAQYQK	complement C3	C3	1	115298678	6.66	84	-	3	893.758	2679.26	1.29	75.29
YYTYLImNK	complement C3	C3	1	115298678	-	53	M7(Oxidation)	2	612.802	1224.6	-0.17	35.07
YYTYLIMNK	complement C3	C3	1	115298678	-	51	-	2	604.805	1208.6	0.77	41.85
YYTYLIMNKGR	complement C3	C3	1	115298678	-	48	-	2	711.368	1421.73	2.35	34.4
AEmADQASAWLTR	complement C4-A preproprotein	C4A	1	67190748	4.1	62	M3(Oxidation)	2	733.342	1465.68	1.94	50.07
AEMADQASAWLTR	complement C4-A preproprotein	C4A	1	67190748	-	42	-	2	725.344	1449.68	1.06	69.2
ANSFLGEK	complement C4-A preproprotein|PREDICTED: complement C4-A isoform 1	C4A	3	67190748	-	59	-	2	433.224	865.441	-0.21	42.02
DSSTWLTAFVLK	complement C4-A preproprotein|PREDICTED: complement C4-A isoform 1	C4A	3	67190748	4.07	66	-	2	684.366	1367.72	2.43	71.26
LQETSNWLLSQQQADGSFQDPcPVLDR	complement C4-A preproprotein|PREDICTED: complement C4-A isoform 1	C4A	3	67190748	4.49	83	C22(Carbamidomethyl)	3	1044.83	3132.48	2.17	61.24
FGLLDEDGKK	complement C4-A preproprotein|complement C4-B preproprotein|PREDICTED: complement C4-A isoform 1	C4A|C4B	5	67190748;178557739	4.12	70	-	3	374.533	1121.58	0.16	25.8
LPMSVR	complement C4-A preproprotein|complement C4-B preproprotein|PREDICTED: complement C4-A isoform 1	C4A|C4B	5	67190748;178557739	-	41	-	2	351.702	702.397	0.73	83.86
LTSLSDR	complement C4-A preproprotein|complement C4-B preproprotein|PREDICTED: complement C4-A isoform 1	C4A|C4B	5	67190748;178557739	-	48	-	2	396.216	791.425	-0.42	72.34
QGSFQGGFR	complement C4-A preproprotein|complement C4-B preproprotein|PREDICTED: complement C4-A isoform 1	C4A|C4B	5	67190748;178557739	3.72	61	-	1	983.47	983.47	0.7	23.21
TLEIPGNSDPNMIPDGDFNSYVR	complement C4-A preproprotein|complement C4-B preproprotein|PREDICTED: complement C4-A isoform 1	C4A|C4B	5	67190748;178557739	5.12	63	-	3	851.066	2551.18	2.05	59.52
VLSLAQEQVGGSPEK	complement C4-A preproprotein|complement C4-B preproprotein|PREDICTED: complement C4-A isoform 1	C4A|C4B	5	67190748;178557739	5.51	117	-	3	514.609	1541.81	-2.96	28.07
YVLPNFEVK	complement C4-A preproprotein|complement C4-B preproprotein|PREDICTED: complement C4-A isoform 1	C4A|C4B	5	67190748;178557739	2.83	60	-	2	554.804	1108.6	-1.94	60.16
AEmADQAAAWLTR	complement C4-B preproprotein|PREDICTED: complement C4-A isoform 1	C4B	4	178557739	4.76	109	M3(Oxidation)	2	725.345	1449.68	2.74	37.91
AEMADQAAAWLTR	complement C4-B preproprotein|PREDICTED: complement C4-A isoform 1	C4B	4	178557739	4.57	101	-	2	717.348	1433.69	2.89	46.8
ASAGLLGAHAAAITAYALTLTKAPADLR	complement C4-B preproprotein	C4B	2	178557739	9.74	74	-	3	903.507	2708.51	-1.52	76.16
ASSFLGEK	complement C4-B preproprotein	C4B	2	178557739	-	50	-	2	419.719	838.43	-0.61	21.79
GSSTWLTAFVLK	complement C4-B preproprotein	C4B	2	178557739	3.59	71	-	2	655.362	1309.72	1.32	89.6
LQETSNWLLSQQQADGSFQDLSPVIHR	complement C4-B preproprotein	C4B	2	178557739	9.07	115	-	3	1033.18	3097.54	1.35	64.29
AAcAQLNDFLQEYGTQGcQV	complement C4-B preproprotein|complement C4-A preproprotein|PREDICTED: complement C4-A isoform 1	C4B|C4A	5	178557739;67190748	5.4	64	C3(Carbamidomethyl); C18(Carbamidomethyl)	3	758.338	2273	1.19	62.86
AAFRLFETK	complement C4-B preproprotein|complement C4-A preproprotein|PREDICTED: complement C4-A isoform 1	C4B|C4A	5	178557739;67190748	3.65	41	-	2	541.802	1082.6	-2.32	35.59
ADGSYAAWLSR	complement C4-B preproprotein|complement C4-A preproprotein|PREDICTED: complement C4-A isoform 1	C4B|C4A	5	178557739;67190748	4.27	93	-	1	1196.57	1196.57	0.57	40.36
ADLEKLTSLSDR	complement C4-B preproprotein|complement C4-A preproprotein|PREDICTED: complement C4-A isoform 1	C4B|C4A	4	178557739;67190748	5.04	63	-	3	449.908	1347.71	-1.68	33.15
AEFQDALEK	complement C4-B preproprotein|complement C4-A preproprotein|PREDICTED: complement C4-A isoform 1	C4B|C4A	5	178557739;67190748	-	58	-	2	525.759	1050.51	0.73	25.33
AEFQDALEKLNmGITDLQGLR	complement C4-B preproprotein|complement C4-A preproprotein|PREDICTED: complement C4-A isoform 1	C4B|C4A	5	178557739;67190748	5.23	66	M12(Oxidation)	3	793.407	2378.21	1.62	72.3
AEFQDALEKLNMGITDLQGLR	complement C4-B preproprotein|complement C4-A preproprotein|PREDICTED: complement C4-A isoform 1	C4B|C4A	5	178557739;67190748	4.22	61	-	3	788.076	2362.21	2.07	71.57
AINEKLGQYASPTAK	complement C4-B preproprotein|complement C4-A preproprotein|PREDICTED: complement C4-A isoform 1	C4B|C4A	5	178557739;67190748	3.78	65	-	2	795.926	1590.84	-2.6	22.36
ALEILQEEDLIDEDDIPVR	complement C4-B preproprotein|complement C4-A preproprotein|PREDICTED: complement C4-A isoform 1	C4B|C4A	5	178557739;67190748	5.78	101	-	2	1113.06	2225.12	1.42	76.34
ASAGLLGAHAAAITAYALTLTK	complement C4-B preproprotein|complement C4-A preproprotein|PREDICTED: complement C4-A isoform 1	C4B|C4A	5	178557739;67190748	8.61	112	-	3	695.73	2085.18	2.32	65.36
AVGSGATFSHYYYMILSR	complement C4-B preproprotein|complement C4-A preproprotein|PREDICTED: complement C4-A isoform 1	C4B|C4A	5	178557739;67190748	5.79	130	-	2	1011.99	2022.98	0.98	56.09
AVGSGATFSHYYYmILSR	complement C4-B preproprotein|complement C4-A preproprotein|PREDICTED: complement C4-A isoform 1	C4B|C4A	5	178557739;67190748	6.29	123	M14(Oxidation)	3	680.327	2038.97	-1.3	57.01
ccQDGVTR	complement C4-B preproprotein|complement C4-A preproprotein|PREDICTED: complement C4-A isoform 1	C4B|C4A	5	178557739;67190748	-	49	C1(Carbamidomethyl); C2(Carbamidomethyl)	2	498.205	995.402	-1.29	16.99
cSVFYGAPSK	complement C4-B preproprotein|complement C4-A preproprotein|PREDICTED: complement C4-A isoform 1	C4B|C4A	5	178557739;67190748	3.49	71	C1(Carbamidomethyl)	2	558.264	1115.52	2.01	27.49
DDPDAPLQPVTPLQLFEGR	complement C4-B preproprotein|complement C4-A preproprotein|PREDICTED: complement C4-A isoform 1	C4B|C4A	5	178557739;67190748	-	58	-	2	1054.54	2108.06	-1.51	69.26
DFALLSLQVPLK	complement C4-B preproprotein|complement C4-A preproprotein|PREDICTED: complement C4-A isoform 1	C4B|C4A	5	178557739;67190748	3.93	84	-	2	672.402	1343.8	2.18	72.68
DFALLSLQVPLKDAK	complement C4-B preproprotein|complement C4-A preproprotein|PREDICTED: complement C4-A isoform 1	C4B|C4A	5	178557739;67190748	4.64	81	-	3	553.323	1657.95	0.67	64.6
DHAVDLIQK	complement C4-B preproprotein|complement C4-A preproprotein|PREDICTED: complement C4-A isoform 1	C4B|C4A	5	178557739;67190748	3.98	73	-	2	519.781	1038.55	-3.97	18.78
DKGQAGLQR	complement C4-B preproprotein|complement C4-A preproprotein|PREDICTED: complement C4-A isoform 1	C4B|C4A	5	178557739;67190748	3.83	53	-	1	972.521	972.521	-1.27	15.01
EAPKVVEEQESR	complement C4-B preproprotein|complement C4-A preproprotein|PREDICTED: complement C4-A isoform 1	C4B|C4A	4	178557739;67190748	-	53	-	2	700.853	1400.7	-1.89	16.87
EcVGFEAVQEVPVGLVQPASATLYDYYNPER	complement C4-B preproprotein|complement C4-A preproprotein|PREDICTED: complement C4-A isoform 1	C4B|C4A	5	178557739;67190748	6.65	60	C2(Carbamidomethyl)	3	1167.56	3500.68	2.67	76.48
EcVGFEAVQEVPVGLVQPASATLYDYYNPERR	complement C4-B preproprotein|complement C4-A preproprotein|PREDICTED: complement C4-A isoform 1	C4B|C4A	5	178557739;67190748	5.92	48	C2(Carbamidomethyl)	3	1219.59	3656.76	-3.67	71
EELVYELNPLDHR	complement C4-B preproprotein|complement C4-A preproprotein|PREDICTED: complement C4-A isoform 1	C4B|C4A	5	178557739;67190748	5.39	97	-	3	542.941	1626.81	-2.16	48.09
EFHLHLR	complement C4-B preproprotein|complement C4-A preproprotein|PREDICTED: complement C4-A isoform 1	C4B|C4A	5	178557739;67190748	-	50	-	2	476.26	951.514	-2.46	18.65
EGAIHREELVYELNPLDHR	complement C4-B preproprotein|complement C4-A preproprotein|PREDICTED: complement C4-A isoform 1	C4B|C4A	5	178557739;67190748	8	67	-	3	764.056	2290.15	-1.52	38.82
EMSGSPASGIPVK	complement C4-B preproprotein|complement C4-A preproprotein|PREDICTED: complement C4-A isoform 1	C4B|C4A	5	178557739;67190748	3.43	67	-	2	630.319	1259.63	0.65	24.59
EmSGSPASGIPVK	complement C4-B preproprotein|complement C4-A preproprotein|PREDICTED: complement C4-A isoform 1	C4B|C4A	5	178557739;67190748	3.47	59	M2(Oxidation)	1	1275.62	1275.62	-0.1	20.81
EPFLSccQFAESLR	complement C4-B preproprotein|complement C4-A preproprotein|PREDICTED: complement C4-A isoform 1	C4B|C4A	5	178557739;67190748	4.5	90	C6(Carbamidomethyl); C7(Carbamidomethyl)	2	872.399	1743.79	4.57	53.57
EPFLSccQFAESLRK	complement C4-B preproprotein|complement C4-A preproprotein|PREDICTED: complement C4-A isoform 1	C4B|C4A	5	178557739;67190748	4.44	70	C6(Carbamidomethyl); C7(Carbamidomethyl)	2	936.445	1871.88	2.23	44.44
EVYMPSSIFQDDFVIPDISEPGTWK	complement C4-B preproprotein|complement C4-A preproprotein|PREDICTED: complement C4-A isoform 1	C4B|C4A	5	178557739;67190748	-	35	-	2	1450.69	2900.37	-0.37	75.77
EYLImGLDGATYDLEGHPQYLLDSNSWIEEmPSER	complement C4-B preproprotein|complement C4-A preproprotein|PREDICTED: complement C4-A isoform 1	C4B|C4A	5	178557739;67190748	-	32	M5(Oxidation); M31(Oxidation)	3	1368.62	4103.85	-0.69	74.72
FAcYYPR	complement C4-B preproprotein|complement C4-A preproprotein|PREDICTED: complement C4-A isoform 1	C4B|C4A	5	178557739;67190748	-	41	C3(Carbamidomethyl)	2	488.721	976.435	0.43	50.31
FEQLELRPVLYNYLDK	complement C4-B preproprotein|complement C4-A preproprotein|PREDICTED: complement C4-A isoform 1	C4B|C4A	5	178557739;67190748	4.65	52	-	3	680.696	2040.07	-2.76	53.16
FGLLDEDGK	complement C4-B preproprotein|complement C4-A preproprotein|PREDICTED: complement C4-A isoform 1	C4B|C4A	5	178557739;67190748	-	72	-	2	497.248	993.488	-1.04	32.8
FQILTLWLPDSLTTWEIHGLSLSK	complement C4-B preproprotein|complement C4-A preproprotein|PREDICTED: complement C4-A isoform 1	C4B|C4A	5	178557739;67190748	5.84	61	-	3	933.512	2798.52	2.77	76.69
GcGEQTMIYLAPTLAASR	complement C4-B preproprotein|complement C4-A preproprotein|PREDICTED: complement C4-A isoform 1	C4B|C4A	5	178557739;67190748	4.72	88	C2(Carbamidomethyl)	2	969.975	1938.94	1.09	51.06
GcGEQTmIYLAPTLAASR	complement C4-B preproprotein|complement C4-A preproprotein|PREDICTED: complement C4-A isoform 1	C4B|C4A	5	178557739;67190748	3.57	106	C2(Carbamidomethyl); M7(Oxidation)	2	977.968	1954.93	-3.37	42.46
GHLFLQTDQPIYNPGQR	complement C4-B preproprotein|complement C4-A preproprotein|PREDICTED: complement C4-A isoform 1	C4B|C4A	5	178557739;67190748	6.64	112	-	2	992.506	1984.01	1.04	39.4
GLcVATPVQLR	complement C4-B preproprotein|complement C4-A preproprotein|PREDICTED: complement C4-A isoform 1	C4B|C4A	5	178557739;67190748	3.38	63	C3(Carbamidomethyl)	2	607.34	1213.67	0.36	56.94
GLEEELQFSLGSK	complement C4-B preproprotein|complement C4-A preproprotein|PREDICTED: complement C4-A isoform 1	C4B|C4A	5	178557739;67190748	3.94	88	-	2	718.868	1436.73	1.3	53.37
GLQDEDGYR	complement C4-B preproprotein|complement C4-A preproprotein|PREDICTED: complement C4-A isoform 1	C4B|C4A	5	178557739;67190748	-	52	-	1	1052.47	1052.47	1.26	22.66
GPEVQLVAHSPWLK	complement C4-B preproprotein|complement C4-A preproprotein|PREDICTED: complement C4-A isoform 1	C4B|C4A	5	178557739;67190748	6.68	102	-	3	520.955	1560.85	-2.07	45.11
GPEVQLVAHSPWLKDSLSR	complement C4-B preproprotein|complement C4-A preproprotein|PREDICTED: complement C4-A isoform 1	C4B|C4A	5	178557739;67190748	6.01	55	-	3	707.049	2119.13	1.55	45.18
GQAGLQR	complement C4-B preproprotein|complement C4-A preproprotein|PREDICTED: complement C4-A isoform 1	C4B|C4A	5	178557739;67190748	-	40	-	2	365.203	729.399	-1.33	16.65
GQIVFMNR	complement C4-B preproprotein|complement C4-A preproprotein|PREDICTED: complement C4-A isoform 1	C4B|C4A	5	178557739;67190748	-	53	-	2	482.755	964.503	-0.32	44.56
GQIVFmNR	complement C4-B preproprotein|complement C4-A preproprotein|PREDICTED: complement C4-A isoform 1	C4B|C4A	5	178557739;67190748	-	39	M6(Oxidation)	1	980.501	980.501	3.08	22.76
GQIVFmNREPK	complement C4-B preproprotein|complement C4-A preproprotein|PREDICTED: complement C4-A isoform 1	C4B|C4A	5	178557739;67190748	-	39	M6(Oxidation)	2	667.848	1334.69	0.21	20.48
GQIVFMNREPK	complement C4-B preproprotein|complement C4-A preproprotein|PREDICTED: complement C4-A isoform 1	C4B|C4A	5	178557739;67190748	-	40	-	2	659.85	1318.69	-0.96	25.36
GQVVKGSVFLR	complement C4-B preproprotein|complement C4-A preproprotein|PREDICTED: complement C4-A isoform 1	C4B|C4A	5	178557739;67190748	-	46	-	2	595.357	1189.71	1.14	25.91
GSFEFPVGDAVSK	complement C4-B preproprotein|complement C4-A preproprotein|PREDICTED: complement C4-A isoform 1	C4B|C4A	5	178557739;67190748	3.54	72	-	2	670.331	1339.65	1.15	57.73
GSFEFPVGDAVSKVLQIEK	complement C4-B preproprotein|complement C4-A preproprotein|PREDICTED: complement C4-A isoform 1	C4B|C4A	5	178557739;67190748	3.5	45	-	3	684.032	2050.08	-1.8	70.74
HLVPGAPFLLQALVR	complement C4-B preproprotein|complement C4-A preproprotein|PREDICTED: complement C4-A isoform 1	C4B|C4A	5	178557739;67190748	5.17	77	-	3	544.329	1630.97	-3.53	75.93
ITPGKPYILTVPGHLDEMQLDIQAR	complement C4-B preproprotein|complement C4-A preproprotein|PREDICTED: complement C4-A isoform 1	C4B|C4A	5	178557739;67190748	5.8	62	-	3	935.84	2805.51	3.01	56.06
ITPGKPYILTVPGHLDEmQLDIQAR	complement C4-B preproprotein|complement C4-A preproprotein|PREDICTED: complement C4-A isoform 1	C4B|C4A	5	178557739;67190748	5.4	49	M18(Oxidation)	3	941.17	2821.5	1.47	49.64
ITQVLHFTK	complement C4-B preproprotein|complement C4-A preproprotein|PREDICTED: complement C4-A isoform 1	C4B|C4A	5	178557739;67190748	3.42	58	-	2	543.819	1086.63	0.24	57.51
ITQVLHFTKDVK	complement C4-B preproprotein|complement C4-A preproprotein|PREDICTED: complement C4-A isoform 1	C4B|C4A	5	178557739;67190748	4.45	60	-	3	476.944	1428.82	-2.73	25.13
KADGSYAAWLSR	complement C4-B preproprotein|complement C4-A preproprotein|PREDICTED: complement C4-A isoform 1	C4B|C4A	5	178557739;67190748	5.24	112	-	2	662.834	1324.66	-3.32	33.67
KEVYMPSSIFQDDFVIPDISEPGTWK	complement C4-B preproprotein|complement C4-A preproprotein|PREDICTED: complement C4-A isoform 1	C4B|C4A	5	178557739;67190748	5.02	38	-	3	1010.16	3028.47	0.18	72.69
KEVYmPSSIFQDDFVIPDISEPGTWK	complement C4-B preproprotein|complement C4-A preproprotein|PREDICTED: complement C4-A isoform 1	C4B|C4A	5	178557739;67190748	4.22	-	M5(Oxidation)	3	1015.49	3044.47	1.89	69.32
KYVLPNFEVK	complement C4-B preproprotein|complement C4-A preproprotein|PREDICTED: complement C4-A isoform 1	C4B|C4A	5	178557739;67190748	4.07	58	-	2	618.853	1236.7	0.63	35.38
LELSVDGAK	complement C4-B preproprotein|complement C4-A preproprotein|PREDICTED: complement C4-A isoform 1	C4B|C4A	5	178557739;67190748	3.11	71	-	1	931.513	931.513	3.19	27.09
LEPGKEYLImGLDGATYDLEGHPQYLLDSNSWIEEmPSER	complement C4-B preproprotein|complement C4-A preproprotein|PREDICTED: complement C4-A isoform 1	C4B|C4A	5	178557739;67190748	-	31	M10(Oxidation); M36(Oxidation)	4	1157.79	4628.15	1.38	73.58
LGQYASPTAK	complement C4-B preproprotein|complement C4-A preproprotein|PREDICTED: complement C4-A isoform 1	C4B|C4A	5	178557739;67190748	3.59	80	-	1	1035.56	1035.56	8.87	19.95
LHLETDSLALVALGALDTALYAAGSK	complement C4-B preproprotein|complement C4-A preproprotein|PREDICTED: complement C4-A isoform 1	C4B|C4A	5	178557739;67190748	9.53	123	-	3	871.811	2613.42	2.06	76.33
LLATLcSAEVcQcAEGK	complement C4-B preproprotein|complement C4-A preproprotein|PREDICTED: complement C4-A isoform 1	C4B|C4A	5	178557739;67190748	5	92	C6(Carbamidomethyl); C11(Carbamidomethyl); C13(Carbamidomethyl)	2	955.447	1909.89	2.32	40.49
LLLFSPSVVHLGVPLSVGVQLQDVPR	complement C4-B preproprotein|complement C4-A preproprotein|PREDICTED: complement C4-A isoform 1	C4B|C4A	5	178557739;67190748	6.98	91	-	2	1385.31	2769.61	3.32	76.92
LNMGITDLQGLR	complement C4-B preproprotein|complement C4-A preproprotein|PREDICTED: complement C4-A isoform 1	C4B|C4A	5	178557739;67190748	4.16	87	-	2	665.862	1330.72	1.25	50.31
LNmGITDLQGLR	complement C4-B preproprotein|complement C4-A preproprotein|PREDICTED: complement C4-A isoform 1	C4B|C4A	5	178557739;67190748	3.9	88	M3(Oxidation)	2	673.857	1346.71	-2.79	38.65
LTSLSDRYVSHFETEGPHVLLYFDSVPTSR	complement C4-B preproprotein|complement C4-A preproprotein|PREDICTED: complement C4-A isoform 1	C4B|C4A	5	178557739;67190748	5.71	45	-	4	863.932	3452.71	-1.46	64.96
LTVAAPPSGGPGFLSIERPDSRPPR	complement C4-B preproprotein|complement C4-A preproprotein|PREDICTED: complement C4-A isoform 1	C4B|C4A	5	178557739;67190748	4.51	35	-	3	858.801	2574.39	3.33	45.98
LVNGQSHISLSK	complement C4-B preproprotein|complement C4-A preproprotein|PREDICTED: complement C4-A isoform 1	C4B|C4A	5	178557739;67190748	4.56	84	-	2	641.859	1282.71	-0.44	20.01
MKFAcYYPR	complement C4-B preproprotein|complement C4-A preproprotein|PREDICTED: complement C4-A isoform 1	C4B|C4A	5	178557739;67190748	-	39	C5(Carbamidomethyl)	2	618.288	1235.57	-0.43	29.22
mKFAcYYPR	complement C4-B preproprotein|complement C4-A preproprotein|PREDICTED: complement C4-A isoform 1	C4B|C4A	5	178557739;67190748	-	43	M1(Oxidation); C5(Carbamidomethyl)	2	626.285	1251.56	-2.31	20.21
MRPSTDTITVMVENSHGLR	complement C4-B preproprotein|complement C4-A preproprotein|PREDICTED: complement C4-A isoform 1	C4B|C4A	5	178557739;67190748	8.73	136	-	3	715.36	2144.07	3	40.24
mRPSTDTITVmVENSHGLR	complement C4-B preproprotein|complement C4-A preproprotein|PREDICTED: complement C4-A isoform 1	C4B|C4A	5	178557739;67190748	9.09	94	M1(Oxidation); M11(Oxidation)	3	726.024	2176.06	3.62	28.09
MRPSTDTITVmVENSHGLR	complement C4-B preproprotein|complement C4-A preproprotein|PREDICTED: complement C4-A isoform 1	C4B|C4A	5	178557739;67190748	9.02	114	M11(Oxidation)	3	720.691	2160.06	2.59	29.8
mRPSTDTITVMVENSHGLR	complement C4-B preproprotein|complement C4-A preproprotein|PREDICTED: complement C4-A isoform 1	C4B|C4A	5	178557739;67190748	8.5	109	M1(Oxidation)	3	720.691	2160.06	1.74	36.66
NGKVGLSGMAIADVTLLSGFHALR	complement C4-B preproprotein|complement C4-A preproprotein|PREDICTED: complement C4-A isoform 1	C4B|C4A	4	178557739;67190748	5.58	54	-	3	809.776	2427.31	-2.4	74.43
NNVPcSPK	complement C4-B preproprotein|complement C4-A preproprotein|PREDICTED: complement C4-A isoform 1	C4B|C4A	5	178557739;67190748	-	48	C5(Carbamidomethyl)	1	915.438	915.438	3.25	16.64
NPSDPmPQAPALWIETTAYALLHLLLHEGK	complement C4-B preproprotein|complement C4-A preproprotein|PREDICTED: complement C4-A isoform 1	C4B|C4A	5	178557739;67190748	5.01	-	M6(Oxidation)	4	836.436	3342.72	0.69	77.57
RccQDGVTR	complement C4-B preproprotein|complement C4-A preproprotein|PREDICTED: complement C4-A isoform 1	C4B|C4A	5	178557739;67190748	3.5	52	C2(Carbamidomethyl); C3(Carbamidomethyl)	2	576.255	1151.5	-1.95	14.48
RcSVFYGAPSK	complement C4-B preproprotein|complement C4-A preproprotein|PREDICTED: complement C4-A isoform 1	C4B|C4A	5	178557739;67190748	4.45	49	C2(Carbamidomethyl)	2	636.314	1271.62	0.1	43.4
RFEQLELRPVLYNYLDK	complement C4-B preproprotein|complement C4-A preproprotein|PREDICTED: complement C4-A isoform 1	C4B|C4A	5	178557739;67190748	4.79	40	-	4	549.8	2196.18	-1.09	57.6
RGHLFLQTDQPIYNPGQR	complement C4-B preproprotein|complement C4-A preproprotein|PREDICTED: complement C4-A isoform 1	C4B|C4A	5	178557739;67190748	7.46	79	-	2	1070.56	2140.11	1.51	37.57
RHLVPGAPFLLQALVR	complement C4-B preproprotein|complement C4-A preproprotein|PREDICTED: complement C4-A isoform 1	C4B|C4A	5	178557739;67190748	5.56	61	-	3	596.365	1787.08	0.44	56.1
RTLTSVSVFVDHHLAPSFYFVAFYYHGDHPVANSLR	complement C4-B preproprotein|complement C4-A preproprotein|PREDICTED: complement C4-A isoform 1	C4B|C4A	5	178557739;67190748	7.48	-	-	6	692.518	4150.07	0.54	63.17
ScGLHQLLR	complement C4-B preproprotein|complement C4-A preproprotein|PREDICTED: complement C4-A isoform 1	C4B|C4A	5	178557739;67190748	3.82	65	C2(Carbamidomethyl)	2	542.29	1083.57	-0.35	23.27
SFFPENWLWR	complement C4-B preproprotein|complement C4-A preproprotein|PREDICTED: complement C4-A isoform 1	C4B|C4A	5	178557739;67190748	-	58	-	2	691.338	1381.67	-0.16	82.72
SHALQLNNR	complement C4-B preproprotein|complement C4-A preproprotein|PREDICTED: complement C4-A isoform 1	C4B|C4A	5	178557739;67190748	3.72	60	-	1	1052.56	1052.56	-0.03	18.68
SHKPLNMGK	complement C4-B preproprotein|complement C4-A preproprotein|PREDICTED: complement C4-A isoform 1	C4B|C4A	5	178557739;67190748	-	40	-	2	506.274	1011.54	0.6	16.05
SmQGGLVGNDETVALTAFVTIALHHGLAVFQDEGAEPLK	complement C4-B preproprotein|complement C4-A preproprotein|PREDICTED: complement C4-A isoform 1	C4B|C4A	5	178557739;67190748	8.87	-	M2(Oxidation)	4	1013.77	4052.05	0.67	76.9
STQDTVIALDALSAYWIASHTTEER	complement C4-B preproprotein|complement C4-A preproprotein|PREDICTED: complement C4-A isoform 1	C4B|C4A	5	178557739;67190748	8.44	103	-	3	926.795	2778.37	4.53	75.36
TEQWSTLPPETK	complement C4-B preproprotein|complement C4-A preproprotein|PREDICTED: complement C4-A isoform 1	C4B|C4A	5	178557739;67190748	4.05	58	-	2	708.855	1416.7	1.39	30.85
TKGLcVATPVQLR	complement C4-B preproprotein|complement C4-A preproprotein|PREDICTED: complement C4-A isoform 1	C4B|C4A	5	178557739;67190748	4.53	55	C5(Carbamidomethyl)	3	481.608	1442.81	-3.56	31.54
TLEIPGNSDPNmIPDGDFNSYVR	complement C4-B preproprotein|complement C4-A preproprotein|PREDICTED: complement C4-A isoform 1	C4B|C4A	5	178557739;67190748	3.98	53	M12(Oxidation)	3	856.397	2567.18	1.99	53.75
TTNIQGINLLFSSR	complement C4-B preproprotein|complement C4-A preproprotein|PREDICTED: complement C4-A isoform 1	C4B|C4A	5	178557739;67190748	4.66	95	-	2	782.429	1563.85	0.89	59.58
TYNVLDmK	complement C4-B preproprotein|complement C4-A preproprotein|PREDICTED: complement C4-A isoform 1	C4B|C4A	5	178557739;67190748	-	56	M7(Oxidation)	1	999.487	999.487	5.65	25.22
TYNVLDMK	complement C4-B preproprotein|complement C4-A preproprotein|PREDICTED: complement C4-A isoform 1	C4B|C4A	5	178557739;67190748	-	55	-	2	492.245	983.484	-3.17	31.22
VDFTLSSER	complement C4-B preproprotein|complement C4-A preproprotein|PREDICTED: complement C4-A isoform 1	C4B|C4A	5	178557739;67190748	3.42	61	-	1	1053.52	1053.52	-0.5	43.32
VDFTLSSERDFALLSLQVPLK	complement C4-B preproprotein|complement C4-A preproprotein|PREDICTED: complement C4-A isoform 1	C4B|C4A	5	178557739;67190748	4.93	49	-	3	793.439	2378.3	2.14	73.96
VDVQAGAcEGK	complement C4-B preproprotein|complement C4-A preproprotein|PREDICTED: complement C4-A isoform 1	C4B|C4A	5	178557739;67190748	3.93	88	C8(Carbamidomethyl)	1	1133.53	1133.53	1.42	17.58
VDVQAGAcEGKLELSVDGAK	complement C4-B preproprotein|complement C4-A preproprotein|PREDICTED: complement C4-A isoform 1	C4B|C4A	5	178557739;67190748	6.38	122	C8(Carbamidomethyl)	2	1023.51	2046.02	-0.09	36.12
VEASISK	complement C4-B preproprotein|complement C4-A preproprotein|PREDICTED: complement C4-A isoform 1	C4B|C4A	5	178557739;67190748	-	54	-	2	367.206	733.405	-4.88	18.06
VETVDR	complement C4-B preproprotein|complement C4-A preproprotein|PREDICTED: complement C4-A isoform 1	C4B|C4A	5	178557739;67190748	-	49	-	2	359.69	718.372	-0.85	12.41
VEYGFQVK	complement C4-B preproprotein|complement C4-A preproprotein|PREDICTED: complement C4-A isoform 1	C4B|C4A	5	178557739;67190748	2.99	38	-	1	969.505	969.505	0.93	53.21
VFALDQK	complement C4-B preproprotein|complement C4-A preproprotein|PREDICTED: complement C4-A isoform 1	C4B|C4A	5	178557739;67190748	-	46	-	2	410.732	820.456	-0.7	37.57
VFREFHLHLR	complement C4-B preproprotein|complement C4-A preproprotein|PREDICTED: complement C4-A isoform 1	C4B|C4A	5	178557739;67190748	4.38	-	-	3	451.922	1353.75	-2.63	37.18
VGDTLNLNLR	complement C4-B preproprotein|complement C4-A preproprotein|PREDICTED: complement C4-A isoform 1	C4B|C4A	5	178557739;67190748	4.49	106	-	1	1114.62	1114.62	2.88	36.47
VGLSGMAIADVTLLSGFHALR	complement C4-B preproprotein|complement C4-A preproprotein|PREDICTED: complement C4-A isoform 1	C4B|C4A	4	178557739;67190748	7.99	93	-	3	710.056	2128.15	-1.7	76.8
VGLSGmAIADVTLLSGFHALR	complement C4-B preproprotein|complement C4-A preproprotein|PREDICTED: complement C4-A isoform 1	C4B|C4A	4	178557739;67190748	9.14	96	M6(Oxidation)	3	715.389	2144.15	-0.97	75.86
VHYTVcIWR	complement C4-B preproprotein|complement C4-A preproprotein|PREDICTED: complement C4-A isoform 1	C4B|C4A	4	178557739;67190748	3.64	50	C6(Carbamidomethyl)	3	411.877	1233.62	-2.05	33.5
VLQIEK	complement C4-B preproprotein|complement C4-A preproprotein|PREDICTED: complement C4-A isoform 1	C4B|C4A	6	178557739;67190748	-	41	-	2	365.229	729.45	-1.09	20.54
VLQLEK	complement C4-B preproprotein|complement C4-A preproprotein|PREDICTED: complement C4-A isoform 1	C4B|C4A	6	178557739;67190748	-	41	-	2	365.229	729.45	-1.09	20.54
VQQPDcR	complement C4-B preproprotein|complement C4-A preproprotein|PREDICTED: complement C4-A isoform 1	C4B|C4A	5	178557739;67190748	-	52	C6(Carbamidomethyl)	2	451.711	902.414	-0.96	16.67
VQQPDcREPFLSccQFAESLR	complement C4-B preproprotein|complement C4-A preproprotein|PREDICTED: complement C4-A isoform 1	C4B|C4A	5	178557739;67190748	6.3	49	C6(Carbamidomethyl); C13(Carbamidomethyl); C14(Carbamidomethyl)	3	876.399	2627.18	1.04	47.57
VTASDPLDTLGSEGALSPGGVASLLR	complement C4-B preproprotein|complement C4-A preproprotein|PREDICTED: complement C4-A isoform 1	C4B|C4A	5	178557739;67190748	8.08	129	-	3	828.441	2483.31	4.11	70.49
VVEEQESR	complement C4-B preproprotein|complement C4-A preproprotein|PREDICTED: complement C4-A isoform 1	C4B|C4A	4	178557739;67190748	-	58	-	2	488.24	975.473	-0.79	11.93
YIYGKPVQGVAYVR	complement C4-B preproprotein|complement C4-A preproprotein|PREDICTED: complement C4-A isoform 1	C4B|C4A	5	178557739;67190748	4.49	78	-	3	538.304	1612.9	8.09	31.17
YLDKTEQWSTLPPETK	complement C4-B preproprotein|complement C4-A preproprotein|PREDICTED: complement C4-A isoform 1	C4B|C4A	5	178557739;67190748	6.2	90	-	3	645.997	1935.98	3.77	34.81
YRVFALDQK	complement C4-B preproprotein|complement C4-A preproprotein|PREDICTED: complement C4-A isoform 1	C4B|C4A	5	178557739;67190748	4.12	47	-	3	380.545	1139.62	-0.61	28.85
YVSHFETEGPHVLLYFDSVPTSR	complement C4-B preproprotein|complement C4-A preproprotein|PREDICTED: complement C4-A isoform 1	C4B|C4A	5	178557739;67190748	7.81	80	-	3	894.109	2680.31	2.51	54.69
cEWETPEGcEQVLTGK	C4b-binding protein alpha chain	C4BPA	1	4502503	4.34	72	C1(Carbamidomethyl); C9(Carbamidomethyl)	2	961.916	1922.83	-0.38	55.39
cEWETPEGcEQVLTGKR	C4b-binding protein alpha chain	C4BPA	1	4502503	4.14	59	C1(Carbamidomethyl); C9(Carbamidomethyl)	3	693.649	2078.93	2.2	50.92
cHPGYKPTTDEPTTVIcQK	C4b-binding protein alpha chain	C4BPA	1	4502503	6.73	79	C1(Carbamidomethyl); C17(Carbamidomethyl)	3	744.689	2232.05	3.86	23.69
cKPPPDIR	C4b-binding protein alpha chain	C4BPA	1	4502503	-	45	C1(Carbamidomethyl)	2	491.758	982.51	-4.3	17.15
DTIVFK	C4b-binding protein alpha chain	C4BPA	1	4502503	-	49	-	2	361.708	722.408	0.03	24.55
EDVYVVGTVLR	C4b-binding protein alpha chain	C4BPA	1	4502503	3.39	80	-	2	625.343	1249.68	0.31	41.04
EEIIYEcDK	C4b-binding protein alpha chain	C4BPA	1	4502503	-	44	C7(Carbamidomethyl)	2	599.771	1198.53	3.7	26.96
FKTGTTLK	C4b-binding protein alpha chain	C4BPA	1	4502503	-	49	-	2	448.267	895.526	1.48	17.59
FSAIcQGDGTWSPR	C4b-binding protein alpha chain	C4BPA	1	4502503	3.98	103	C5(Carbamidomethyl)	2	791.358	1581.71	-1.65	50.06
GSSVIHcDADSK	C4b-binding protein alpha chain	C4BPA	1	4502503	4.47	75	C7(Carbamidomethyl)	2	638.282	1275.56	-5.78	16.86
GVGWSHPLPQcEIVK	C4b-binding protein alpha chain	C4BPA	1	4502503	5.13	58	C11(Carbamidomethyl)	2	853.94	1706.87	2.2	36.05
GYILVGQAK	C4b-binding protein alpha chain	C4BPA	1	4502503	-	47	-	2	474.779	948.552	0.31	42.93
HSGEENFYAYGFSVTYScDPR	C4b-binding protein alpha chain	C4BPA	1	4502503	-	60	C18(Carbamidomethyl)	2	1243.53	2486.04	3.45	48.39
KPDVSHGEmVSGFGPIYNYK	C4b-binding protein alpha chain	C4BPA	1	4502503	7.99	92	M9(Oxidation)	3	747.695	2241.07	2.47	34.62
KPDVSHGEMVSGFGPIYNYK	C4b-binding protein alpha chain	C4BPA	1	4502503	9	96	-	3	742.364	2225.08	3.11	39.3
KPDVSHGEMVSGFGPIYNYKDTIVFK	C4b-binding protein alpha chain	C4BPA	1	4502503	5.83	-	-	4	732.871	2928.46	1.06	49.9
KSRPANHcVYFYGDEISFScHETSR	C4b-binding protein alpha chain	C4BPA	1	4502503	5.85	40	C8(Carbamidomethyl); C20(Carbamidomethyl)	4	762.594	3047.36	1.06	33.22
LMQcLPNPEDVK	C4b-binding protein alpha chain	C4BPA	1	4502503	3.46	60	C4(Carbamidomethyl)	2	722.353	1443.7	0.89	50.96
LmQcLPNPEDVK	C4b-binding protein alpha chain	C4BPA	1	4502503	3.34	62	M2(Oxidation); C4(Carbamidomethyl)	2	730.351	1459.69	1.52	48.6
LNNGEITQHR	C4b-binding protein alpha chain	C4BPA	1	4502503	3.74	90	-	2	591.306	1181.6	1.46	18.52
LScSYSHWSAPAPQcK	C4b-binding protein alpha chain	C4BPA	1	4502503	5.83	89	C3(Carbamidomethyl); C15(Carbamidomethyl)	2	939.919	1878.83	2.92	56.89
LSLEIEQLELQR	C4b-binding protein alpha chain	C4BPA	1	4502503	4.56	105	-	2	735.913	1470.82	1.27	74.77
MALEVYK	C4b-binding protein alpha chain	C4BPA	1	4502503	2.8	48	-	1	853.451	853.451	2.66	46.09
mALEVYK	C4b-binding protein alpha chain	C4BPA	1	4502503	-	53	M1(Oxidation)	1	869.446	869.446	2.63	21.3
NGQVEIK	C4b-binding protein alpha chain	C4BPA	1	4502503	-	43	-	1	787.428	787.428	-3.53	17.18
QSSSYSFFK	C4b-binding protein alpha chain	C4BPA	1	4502503	-	69	-	2	540.754	1080.5	0.12	56.9
QSTLDKEL	C4b-binding protein alpha chain	C4BPA	1	4502503	-	47	-	2	467.248	933.488	-0.5	22.51
RLMQcLPNPEDVK	C4b-binding protein alpha chain	C4BPA	1	4502503	-	44	C5(Carbamidomethyl)	2	800.404	1599.8	1.54	34.15
RLmQcLPNPEDVK	C4b-binding protein alpha chain	C4BPA	1	4502503	3.31	41	M3(Oxidation); C5(Carbamidomethyl)	2	808.4	1615.79	-0.01	42.28
SHSTQTLTcNSDGEWVYNTFcIYK	C4b-binding protein alpha chain	C4BPA	1	4502503	6.79	91	C9(Carbamidomethyl); C21(Carbamidomethyl)	3	971.095	2911.27	1.1	58.25
SRPANHcVYFYGDEISFScHETSR	C4b-binding protein alpha chain	C4BPA	1	4502503	8.42	76	C7(Carbamidomethyl); C19(Carbamidomethyl)	4	730.57	2919.26	0.77	41.13
TPScGDIcNFPPK	C4b-binding protein alpha chain	C4BPA	1	4502503	5.55	102	C4(Carbamidomethyl); C8(Carbamidomethyl)	2	746.83	1492.65	-1.67	47.45
TWYPEVPK	C4b-binding protein alpha chain	C4BPA	1	4502503	-	36	-	2	510.264	1019.52	0.91	54.95
TWYPEVPKcEWETPEGcEQVLTGK	C4b-binding protein alpha chain	C4BPA	1	4502503	3.42	33	C9(Carbamidomethyl); C17(Carbamidomethyl)	3	975.114	2923.33	0.01	69.08
WNPSPPAcEPNScINLPDIPHASWETYPRPTK	C4b-binding protein alpha chain	C4BPA	1	4502503	6.02	27	C8(Carbamidomethyl); C13(Carbamidomethyl)	4	933.694	3731.75	4.47	53.18
WTPYQGcEALccPEPK	C4b-binding protein alpha chain	C4BPA	1	4502503	4.79	99	C7(Carbamidomethyl); C11(Carbamidomethyl); C12(Carbamidomethyl)	2	998.426	1995.84	2.16	42.18
YTcLPGYVR	C4b-binding protein alpha chain	C4BPA	1	4502503	2.93	46	C3(Carbamidomethyl)	1	1128.55	1128.55	-1.09	43.19
ALLAFQESK	C4b-binding protein beta chain isoform 2	C4BPB	2	62912462	-	55	-	2	503.782	1006.56	0.53	54.86
EVEGQILGTYVcIK	C4b-binding protein beta chain isoform 2	C4BPB	2	62912462	3.72	59	C12(Carbamidomethyl)	2	804.917	1608.83	-1.96	52.75
ITFMcNDHYILK	C4b-binding protein beta chain isoform 2	C4BPB	2	62912462	3.82	53	C5(Carbamidomethyl)	3	518.921	1554.75	2.18	41.04
LIQEAPKPEcEK	C4b-binding protein beta chain isoform 2	C4BPB	2	62912462	3.64	62	C10(Carbamidomethyl)	3	481.252	1441.74	4.26	20.82
SQcLEDHTWAPPFPIcK	C4b-binding protein beta chain isoform 2	C4BPB	2	62912462	4.12	52	C3(Carbamidomethyl); C16(Carbamidomethyl)	3	695.989	2085.95	0.59	50.07
YSLELK	C4b-binding protein beta chain isoform 2	C4BPB	2	62912462	-	35	-	2	376.712	752.417	-3.12	25.95
AFDIcPLVK	complement C5 preproprotein	C5	1	38016947	-	49	C5(Carbamidomethyl)	2	531.787	1062.57	0.76	43.17
AFTEccVVASQLR	complement C5 preproprotein	C5	1	38016947	3.89	78	C5(Carbamidomethyl); C6(Carbamidomethyl)	2	770.866	1540.73	0.35	37.1
AIAYSSLSQSYLYIDWTDNHK	complement C5 preproprotein	C5	1	38016947	7.65	82	-	3	825.734	2475.19	2.21	57.07
ALLVGEHLNIIVTPK	complement C5 preproprotein	C5	1	38016947	5.62	72	-	2	808.992	1616.98	1.63	48.49
ALVEGVDQLFTDYQIK	complement C5 preproprotein	C5	1	38016947	4.55	100	-	2	919.983	1838.96	2.33	62.12
ATLLDIYK	complement C5 preproprotein	C5	1	38016947	-	54	-	2	468.773	936.538	-2.09	42.56
ccYDGAcVNNDETcEQR	complement C5 preproprotein	C5	1	38016947	5.61	96	C1(Carbamidomethyl); C2(Carbamidomethyl); C7(Carbamidomethyl); C14(Carbamidomethyl)	2	1075.89	2150.77	1.3	23.85
DGHVILQLNSIPSSDFLcVR	complement C5 preproprotein	C5	1	38016947	5.93	105	C18(Carbamidomethyl)	3	757.393	2270.16	1.62	59.04
DINYVNPVIK	complement C5 preproprotein	C5	1	38016947	3.15	50	-	2	587.828	1174.65	0.9	35.58
DSEITFIK	complement C5 preproprotein	C5	1	38016947	-	71	-	2	476.752	952.497	-1.85	49.24
DSEITFIKK	complement C5 preproprotein	C5	1	38016947	-	49	-	2	540.799	1080.59	-3.21	23.53
DSLDQLVGGVPVTLNAQTIDVNQETSDLDPSK	complement C5 preproprotein	C5	1	38016947	-	44	-	2	1684.84	3368.68	1.65	65.47
DSSVPNTGTAR	complement C5 preproprotein	C5	1	38016947	-	56	-	2	552.768	1104.53	0.74	18.72
DVFLEmNIPYSVVR	complement C5 preproprotein	C5	1	38016947	4.01	70	M6(Oxidation)	2	849.433	1697.86	1.62	53.12
DVFLEMNIPYSVVR	complement C5 preproprotein	C5	1	38016947	3.84	61	-	2	841.437	1681.87	2.46	63.89
EAIVK	complement C5 preproprotein	C5	5	38016947	-	44	-	1	559.344	559.344	-2.6	16.76
EALVK	complement C5 preproprotein	C5	5	38016947	-	44	-	1	559.344	559.344	-2.6	16.76
EDLKDDQK	complement C5 preproprotein	C5	1	38016947	-	40	-	2	495.74	990.473	-0.39	16.79
EESSSGSSHAVMDISLPTGISANEEDLK	complement C5 preproprotein	C5	1	38016947	4.54	74	-	3	964.115	2890.33	1.21	53.45
EESSSGSSHAVmDISLPTGISANEEDLK	complement C5 preproprotein	C5	1	38016947	6.35	58	M12(Oxidation)	3	969.448	2906.33	2.43	41.49
EGMLSIMSYR	complement C5 preproprotein	C5	1	38016947	3.51	70	-	2	593.784	1186.56	1.19	47.62
EGmLSImSYR	complement C5 preproprotein	C5	1	38016947	-	52	M3(Oxidation); M7(Oxidation)	1	1218.55	1218.55	-1.16	27.85
EGMLSImSYR	complement C5 preproprotein	C5	1	38016947	-	77	M7(Oxidation)	2	601.782	1202.56	1.24	34.57
EGmLSIMSYR	complement C5 preproprotein	C5	1	38016947	-	77	M3(Oxidation)	2	601.78	1202.55	-1.2	36.35
EKFSDASYQSINIPVTQNMVPSSR	complement C5 preproprotein	C5	1	38016947	6.13	54	-	3	900.112	2698.32	2.48	46.71
EKFSDASYQSINIPVTQNmVPSSR	complement C5 preproprotein	C5	1	38016947	5.94	69	M19(Oxidation)	3	905.443	2714.31	1.82	40.17
ELSYYSLEDLNNK	complement C5 preproprotein	C5	1	38016947	3.94	63	-	2	794.382	1587.76	1.45	48.55
ENSLYLTAFTVIGIR	complement C5 preproprotein	C5	1	38016947	3.6	90	-	2	848.968	1696.93	1.16	77.27
ESYSGVTLDPR	complement C5 preproprotein	C5	1	38016947	-	51	-	2	612.3	1223.59	1.86	28.61
ETVLTFIDPEGSEVDmVEEIDHIGIISFPDFK	complement C5 preproprotein	C5	1	38016947	4.47	-	M16(Oxidation)	3	1213.26	3637.76	1.93	75.91
EYVLPHFSVSIEPEYNFIGYK	complement C5 preproprotein	C5	1	38016947	6.16	67	-	3	844.424	2531.26	2.7	76.6
FQNSAILTIQPK	complement C5 preproprotein	C5	1	38016947	3.99	58	-	2	680.386	1359.77	1.6	37.93
FSDASYQSINIPVTQNmVPSSR	complement C5 preproprotein	C5	1	38016947	4.06	78	M17(Oxidation)	2	1229.09	2457.17	0.65	43.01
FSDASYQSINIPVTQNMVPSSR	complement C5 preproprotein	C5	1	38016947	5.97	107	-	2	1221.09	2441.18	0.77	49.8
FSYSSGHVHLSSENK	complement C5 preproprotein	C5	1	38016947	6.78	87	-	2	839.897	1678.79	3.28	23.12
FSYSSGHVHLSSENKFQNSAILTIQPK	complement C5 preproprotein	C5	1	38016947	6.22	54	-	3	1007.18	3019.53	1.14	40.31
GGSASTWLTAFALR	complement C5 preproprotein	C5	1	38016947	4.92	99	-	2	719.38	1437.75	2.65	60.22
GIYGTISR	complement C5 preproprotein	C5	1	38016947	-	39	-	2	433.746	866.486	14.44	22.87
GLLVGEILSAVLSQEGINILTHLPK	complement C5 preproprotein	C5	1	38016947	5.76	60	-	3	872.18	2614.52	2.37	77.54
GTVYNYR	complement C5 preproprotein	C5	1	38016947	-	36	-	2	436.717	872.427	0.46	94.01
GYGNSDYKR	complement C5 preproprotein	C5	1	38016947	-	55	-	2	530.245	1059.48	-1.98	17.78
HKGALHNYK	complement C5 preproprotein	C5	1	38016947	3.94	50	-	3	356.53	1067.57	-0.41	13.22
IDTALIK	complement C5 preproprotein	C5	1	38016947	-	54	-	2	387.244	773.482	6.18	25.94
IDTQDIEASHYR	complement C5 preproprotein	C5	1	38016947	5.09	105	-	3	483.234	1447.69	3.67	25.12
IEEIAAK	complement C5 preproprotein	C5	1	38016947	-	42	-	1	773.425	773.425	-19.36	18.97
IPLDLVPK	complement C5 preproprotein	C5	1	38016947	-	51	-	2	447.787	894.566	0.11	60.72
ISLGPR	complement C5 preproprotein	C5	2	38016947	-	40	-	1	642.403	642.403	14.63	20.83
ITHYNYLILSK	complement C5 preproprotein	C5	1	38016947	4.44	54	-	2	682.883	1364.76	0.42	35.78
IVAcASYKPSR	complement C5 preproprotein	C5	1	38016947	-	70	C4(Carbamidomethyl)	2	626.317	1251.63	-19.74	19.37
KAFDIcPLVK	complement C5 preproprotein	C5	1	38016947	4.03	71	C6(Carbamidomethyl)	2	595.835	1190.66	1.39	32.3
KIEEIAAK	complement C5 preproprotein	C5	1	38016947	3.63	63	-	2	451.271	901.536	0.16	19.58
KQTAcKPEIAYAYK	complement C5 preproprotein	C5	1	38016947	5.08	75	C5(Carbamidomethyl)	2	835.917	1670.83	-18.7	20.56
KVTcTNAELVK	complement C5 preproprotein	C5	1	38016947	4.67	84	C4(Carbamidomethyl)	2	631.83	1262.65	-19.67	18.83
LKEGmLSIMSYR	complement C5 preproprotein	C5	1	38016947	3.88	-	M5(Oxidation)	3	481.916	1443.73	-0.07	32.85
LKEGmLSImSYR	complement C5 preproprotein	C5	1	38016947	4.18	38	M5(Oxidation); M9(Oxidation)	3	487.248	1459.73	0.61	26.84
LKEGMLSImSYR	complement C5 preproprotein	C5	1	38016947	-	48	M9(Oxidation)	3	481.916	1443.73	-0.9	39.78
LKEGMLSIMSYR	complement C5 preproprotein	C5	1	38016947	-	40	-	3	476.584	1427.74	-0.64	49.25
LNLVATPLFLKPGIPYPIK	complement C5 preproprotein	C5	1	38016947	5.71	80	-	3	698.763	2094.28	1.47	65.52
LNLVATPLFLKPGIPYPIKVQVK	complement C5 preproprotein	C5	1	38016947	3.53	19	-	3	850.195	2548.57	2.34	62.57
LQGTLPVEAR	complement C5 preproprotein	C5	1	38016947	3.37	77	-	1	1083.62	1083.62	3.02	24.85
LSLGPR	complement C5 preproprotein	C5	2	38016947	-	40	-	1	642.403	642.403	14.63	20.83
LSMDIDVSYK	complement C5 preproprotein	C5	1	38016947	-	63	-	2	585.789	1170.57	-0.26	74.42
LSmDIDVSYK	complement C5 preproprotein	C5	1	38016947	-	83	M3(Oxidation)	2	593.788	1186.57	1.66	29.42
MPITYDNGFLFIHTDKPVYTPDQSVK	complement C5 preproprotein	C5	1	38016947	10.9	61	-	4	757.376	3026.48	-4.26	57.52
mPITYDNGFLFIHTDKPVYTPDQSVK	complement C5 preproprotein	C5	1	38016947	6.91	66	M1(Oxidation)	3	1014.84	3042.49	0.52	50.29
MSAVEGIcTSESPVIDHQGTK	complement C5 preproprotein	C5	1	38016947	7.89	87	C8(Carbamidomethyl)	3	749.353	2246.04	0.33	31.48
mSAVEGIcTSESPVIDHQGTK	complement C5 preproprotein	C5	1	38016947	8.73	113	M1(Oxidation); C8(Carbamidomethyl)	3	754.685	2262.04	0.69	28.29
mVETTAYALLTSLNLK	complement C5 preproprotein	C5	1	38016947	4.66	104	M1(Oxidation)	3	595.32	1783.95	-3.35	75.93
MVETTAYALLTSLNLK	complement C5 preproprotein	C5	1	38016947	5.67	123	-	3	589.991	1767.96	0.61	76.81
NADYSYSVWK	complement C5 preproprotein	C5	1	38016947	3.48	60	-	2	616.784	1232.56	1.31	35.98
NFEITIK	complement C5 preproprotein	C5	1	38016947	-	48	-	1	864.484	864.484	1.65	34.97
QcTmFYSTSNIK	complement C5 preproprotein	C5	1	38016947	4	84	C2(Carbamidomethyl); M4(Oxidation)	2	748.336	1495.66	5.68	26.24
QcTMFYSTSNIK	complement C5 preproprotein	C5	1	38016947	4.63	86	C2(Carbamidomethyl)	2	740.335	1479.66	1.81	31.64
QLPGGQNPVSYVYLEVVSK	complement C5 preproprotein	C5	1	38016947	6.07	71	-	3	693.038	2077.1	1.19	66.49
QTAcKPEIAYAYK	complement C5 preproprotein	C5	1	38016947	5.17	87	C4(Carbamidomethyl)	2	771.887	1542.77	2.45	27.62
QYLIMGK	complement C5 preproprotein	C5	1	38016947	-	46	-	2	426.736	852.466	0.94	27.95
RMPITYDNGFLFIHTDKPVYTPDQSVK	complement C5 preproprotein	C5	1	38016947	5.4	42	-	3	1061.54	3182.6	1.9	49.81
RmPITYDNGFLFIHTDKPVYTPDQSVK	complement C5 preproprotein	C5	1	38016947	6.02	-	M2(Oxidation)	4	800.405	3198.6	2.05	45.93
SIVSALK	complement C5 preproprotein	C5	1	38016947	-	46	-	1	717.46	717.46	12.69	23.72
SIVSALKR	complement C5 preproprotein	C5	1	38016947	-	59	-	2	437.286	873.564	13.85	21.29
SPYIDK	complement C5 preproprotein	C5	1	38016947	-	38	-	2	361.691	722.374	3.02	17.58
SPYIDKITHYNYLILSK	complement C5 preproprotein	C5	1	38016947	6.32	38	-	3	690.043	2068.12	1.87	48.97
SYFPESWLWEVHLVPR	complement C5 preproprotein	C5	1	38016947	4.44	89	-	3	682.35	2045.04	4.22	76.89
TDAPDLPEENQAR	complement C5 preproprotein	C5	1	38016947	3.55	80	-	2	728.339	1455.67	-0.11	22.95
TGEAVAEKDSEITFIK	complement C5 preproprotein	C5	1	38016947	6.89	82	-	2	869.451	1737.89	2.49	31.83
TLLPVSKPEIR	complement C5 preproprotein	C5	1	38016947	3.43	63	-	3	418.258	1252.76	-2.38	27.35
TSGmQFcVK	complement C5 preproprotein	C5	1	38016947	-	38	M4(Oxidation); C7(Carbamidomethyl)	2	537.24	1073.47	-3.27	18.91
TSGMQFcVK	complement C5 preproprotein	C5	1	38016947	-	50	C7(Carbamidomethyl)	2	529.246	1057.49	4.22	25.74
TSTSEEVcSFYLK	complement C5 preproprotein	C5	1	38016947	4.34	99	C8(Carbamidomethyl)	2	775.856	1550.71	0.58	37.55
VcEGAAcK	complement C5 preproprotein	C5	1	38016947	-	53	C2(Carbamidomethyl); C7(Carbamidomethyl)	1	894.378	894.378	-2.85	14.31
VFKDVFLEMNIPYSVVR	complement C5 preproprotein	C5	1	38016947	4.89	72	-	3	686.035	2056.09	-1.35	67.31
VFKDVFLEmNIPYSVVR	complement C5 preproprotein	C5	1	38016947	4.43	78	M9(Oxidation)	3	691.366	2072.08	-2.36	56.59
VFQFLEK	complement C5 preproprotein	C5	1	38016947	-	45	-	2	455.756	910.504	1.03	56.91
VLGQVNK	complement C5 preproprotein	C5	1	38016947	-	49	-	2	379.232	757.456	-0.95	18.17
VSITSITVENVFVK	complement C5 preproprotein	C5	1	38016947	4.08	80	-	2	768.439	1535.87	1.33	55.8
VTcTNAELVK	complement C5 preproprotein	C5	1	38016947	3.78	58	C3(Carbamidomethyl)	2	567.796	1134.59	2.74	21.68
VVPEGVK	complement C5 preproprotein	C5	1	38016947	-	44	-	2	364.22	727.433	-2	18.35
VVPEGVKR	complement C5 preproprotein	C5	1	38016947	-	36	-	2	442.271	883.534	-1.77	17.74
VVTEADVYITFGIR	complement C5 preproprotein	C5	1	38016947	-	80	-	2	791.928	1582.85	1.07	65.21
VYSLNDDLKPAK	complement C5 preproprotein	C5	1	38016947	4.19	71	-	3	454.912	1362.72	-2.6	24.66
VYSLNDDLKPAKR	complement C5 preproprotein	C5	1	38016947	5.06	85	-	4	380.462	1518.83	-0.56	22.78
YGGGFYSTQDTINAIEGLTEYSLLVK	complement C5 preproprotein	C5	1	38016947	5.99	95	-	2	1420.2	2839.4	-3.05	76.7
YGMWTIK	complement C5 preproprotein	C5	1	38016947	-	36	-	2	449.728	898.449	0.17	44.7
YGmWTIK	complement C5 preproprotein	C5	1	38016947	-	42	M3(Oxidation)	1	914.447	914.447	2.81	29.41
YIYPLDSLTWIEYWPR	complement C5 preproprotein	C5	1	38016947	-	56	-	2	1058.03	2115.06	0.23	76.9
YKATLLDIYK	complement C5 preproprotein	C5	1	38016947	3.73	59	-	2	614.353	1227.7	-0.27	35.18
YKEDFSTTGTAYFEVK	complement C5 preproprotein	C5	1	38016947	6.16	123	-	2	943.447	1885.89	0.94	40.16
YKHSVVK	complement C5 preproprotein	C5	1	38016947	-	41	-	2	430.754	860.501	2.14	13.5
YNFSFR	complement C5 preproprotein	C5	1	38016947	-	37	-	2	417.201	833.394	0.16	78.49
YVLSPYK	complement C5 preproprotein	C5	1	38016947	-	46	-	1	869.479	869.479	2.53	25.83
AKDLHLSDVFLK	complement component C6	C6	1	169636415	5.71	55	-	3	462.598	1385.78	0.65	33.9
ALNHLPLEYNSALYSR	complement component C6	C6	1	169636415	6.51	73	-	3	620.993	1860.96	1.6	40.25
cLNNQQLHFLHIGScQDGR	complement component C6	C6	1	169636415	6.01	-	C1(Carbamidomethyl); C15(Carbamidomethyl)	3	766.362	2297.07	2.79	34.74
cPINcLLGDFGPWSDcDPcIEK	complement component C6	C6	1	169636415	-	51	C1(Carbamidomethyl); C5(Carbamidomethyl); C16(Carbamidomethyl); C19(Carbamidomethyl)	2	1327.06	2653.11	-3.56	67.24
cVcLLPPQcFK	complement component C6	C6	1	169636415	-	35	C1(Carbamidomethyl); C3(Carbamidomethyl); C9(Carbamidomethyl)	2	711.342	1421.68	1.98	47.11
DLHLSDVFLK	complement component C6	C6	1	169636415	4.47	45	-	2	593.828	1186.65	1.61	75.3
DLTSLGHNENQQGSFSSQGGSSFSVPIFYSSK	complement component C6	C6	1	169636415	8.39	116	-	3	1131.53	3392.57	0.02	55.49
DSSFIR	complement component C6	C6	1	169636415	-	50	-	2	362.69	724.373	14.59	21.61
EcNNPAPQR	complement component C6	C6	1	169636415	-	50	C2(Carbamidomethyl)	2	543.243	1085.48	0.21	17.61
ENPAVIDFELAPIVDLVR	complement component C6	C6	1	169636415	5.99	88	-	2	1005.55	2010.1	2.38	76.24
EScGYDTcYDWEK	complement component C6	C6	1	169636415	4.28	67	C3(Carbamidomethyl); C8(Carbamidomethyl)	2	856.816	1712.63	3.02	32.51
GEVLDNSFTGGIcK	complement component C6	C6	1	169636415	3.94	113	C13(Carbamidomethyl)	2	748.859	1496.71	3.64	38.5
GHcQLGQK	complement component C6	C6	1	169636415	-	45	C3(Carbamidomethyl)	1	927.441	927.441	-6.07	13.75
GSSGLEEK	complement component C6	C6	1	169636415	-	62	-	1	806.389	806.389	0.32	14.78
HEGSFIQGAEK	complement component C6	C6	1	169636415	4.99	72	-	2	601.797	1202.59	5.82	21.18
IEEADcK	complement component C6	C6	1	169636415	-	45	C6(Carbamidomethyl)	1	864.378	864.378	0.81	15.58
IGESIELTcPK	complement component C6	C6	1	169636415	3.78	102	C9(Carbamidomethyl)	2	623.827	1246.65	9.19	30.24
KALQEYAAK	complement component C6	C6	1	169636415	3.7	72	-	2	511.286	1021.57	-2.01	18.49
KLEcNGENDcGDNSDER	complement component C6	C6	1	169636415	4.98	91	C4(Carbamidomethyl); C10(Carbamidomethyl)	3	671.263	2011.77	0.9	18.23
KmEILHPGK	complement component C6	C6	1	169636415	3.76	47	M2(Oxidation)	3	356.867	1068.59	-0.84	17.45
KYNPIPSVQLmGNGFHFLAGEPR	complement component C6	C6	1	169636415	7.16	72	M11(Oxidation)	4	647.833	2588.31	1.15	56.81
KYNPIPSVQLMGNGFHFLAGEPR	complement component C6	C6	1	169636415	4.36	34	-	4	643.834	2572.31	0.7	55.01
LKGHcQLGQK	complement component C6	C6	1	169636415	4.62	57	C5(Carbamidomethyl)	3	390.213	1168.62	-0.55	14.13
LSEKHEGSFIQGAEK	complement component C6	C6	1	169636415	5.79	86	-	3	553.951	1659.84	3.25	20.61
NIPcAVTK	complement component C6	C6	1	169636415	-	48	C4(Carbamidomethyl)	1	902.46	902.46	-18.41	19.85
NSGLTEEEAK	complement component C6	C6	1	169636415	-	76	-	2	539.255	1077.5	-2.27	18.34
QAIQASHK	complement component C6	C6	1	169636415	-	44	-	2	441.744	882.481	1.61	13.51
QAIQASHKK	complement component C6	C6	1	169636415	3.79	50	-	2	505.791	1010.57	0.74	12.72
QGDVEcQR	complement component C6	C6	1	169636415	-	64	C6(Carbamidomethyl)	2	496.216	991.425	-1.31	15.48
QIVVDKYYQENFcEQIcSK	complement component C6	C6	1	169636415	6.42	48	C13(Carbamidomethyl); C17(Carbamidomethyl)	3	817.718	2451.14	2.84	41.23
QLEWGLER	complement component C6	C6	1	169636415	-	46	-	2	515.771	1030.53	2.72	35.51
QSPDYK	complement component C6	C6	1	169636415	-	48	-	2	369.176	737.345	-1.54	14.93
RSENINHNSAFK	complement component C6	C6	1	169636415	4.52	-	-	3	472.903	1416.7	-1.5	17.78
SENINHNSAFK	complement component C6	C6	1	169636415	5.35	61	-	2	630.804	1260.6	2.67	19.86
SEYGAALAWEK	complement component C6	C6	1	169636415	3.06	48	-	2	612.799	1224.59	0.75	39.61
SVLRPSQFGGQPcTAPLVAFQPcIPSK	complement component C6	C6	1	169636415	7.12	59	C13(Carbamidomethyl); C23(Carbamidomethyl)	3	981.507	2942.51	1.27	50.53
TEcIKPVVQEVLTITPFQR	complement component C6	C6	1	169636415	4.11	75	C3(Carbamidomethyl)	3	753.414	2258.23	2.19	56.63
TFSEWLESVK	complement component C6	C6	1	169636415	-	49	-	2	613.309	1225.61	1.04	50.86
TLNIcEVGTIR	complement component C6	C6	1	169636415	3.34	63	C5(Carbamidomethyl)	1	1275.67	1275.67	0.48	37.66
TREcNNPAPQR	complement component C6	C6	1	169636415	3.39	39	C4(Carbamidomethyl)	3	448.214	1342.63	-1	15.86
TSNPYR	complement component C6	C6	1	169636415	-	45	-	2	369.182	737.356	-1.87	16.02
VPANLENVGFEVQTAEDDLK	complement component C6	C6	1	169636415	5.43	102	-	2	1094.54	2188.07	-1.55	63.4
VPANLENVGFEVQTAEDDLKTDFYK	complement component C6	C6	1	169636415	11.13	102	-	3	948.135	2842.39	3.91	68.1
YNPIPSVQLmGNGFHFLAGEPR	complement component C6	C6	1	169636415	5.58	65	M10(Oxidation)	3	820.745	2460.22	2.8	60.75
YNPIPSVQLMGNGFHFLAGEPR	complement component C6	C6	1	169636415	5.11	53	-	3	815.412	2444.22	1.74	71.47
YTcQGNSWTPPISNSLTcEK	complement component C6	C6	1	169636415	4.05	70	C3(Carbamidomethyl); C18(Carbamidomethyl)	2	1172.02	2343.04	-1.02	41.37
YTcQGNSWTPPISNSLTcEKDTLTK	complement component C6	C6	1	169636415	7.43	73	C3(Carbamidomethyl); C18(Carbamidomethyl)	3	967.787	2901.35	2.28	42.43
YYQENFcEQIcSK	complement component C6	C6	1	169636415	4.01	69	C7(Carbamidomethyl); C11(Carbamidomethyl)	2	884.871	1768.74	2.52	33.08
QIRNELEAR	chromosome 6 open reading frame 132	C6orf132	1	256574805	-	36	-	2	564.814	1128.62	7.84	76.82
AASGTQNNVLR	complement component C7	C7	1	45580688	4.47	102	-	1	1130.59	1130.59	-5.18	19.04
AcGAcPLWGK	complement component C7	C7	1	45580688	-	53	C2(Carbamidomethyl); C5(Carbamidomethyl)	2	560.257	1119.51	-0.3	27.94
cFSGQcISK	complement component C7	C7	1	45580688	-	32	C1(Carbamidomethyl); C6(Carbamidomethyl)	2	543.739	1086.47	-0.42	22.33
cGEDLR	complement component C7	C7	1	45580688	-	37	C1(Carbamidomethyl)	2	375.166	749.326	1.21	18.02
DGFVQDEGTmFPVGK	complement component C7	C7	1	45580688	3.89	79	M10(Oxidation)	2	821.877	1642.75	2.39	40.67
DGFVQDEGTMFPVGK	complement component C7	C7	1	45580688	3.9	83	-	2	813.879	1626.75	2.82	50.6
DScTLPASAEK	complement component C7	C7	1	45580688	-	55	C3(Carbamidomethyl)	2	589.779	1178.55	12.83	20.25
EcNNPPPSGGGR	complement component C7	C7	1	45580688	-	53	C2(Carbamidomethyl)	2	621.269	1241.53	-1.62	16.21
ELSHLPSLYDYSAYR	complement component C7	C7	1	45580688	4.75	88	-	3	605.298	1813.88	1.39	46.97
ENPLTQAVPK	complement component C7	C7	1	45580688	-	42	-	2	548.802	1096.6	-2.76	28.95
EQTmSEcEAGALR	complement component C7	C7	1	45580688	-	75	M4(Oxidation); C7(Carbamidomethyl)	2	749.326	1497.64	8.81	20.36
EQTMSEcEAGALR	complement component C7	C7	1	45580688	3.48	91	C7(Carbamidomethyl)	2	741.326	1481.64	5.55	25.46
GcPTEEGcGER	complement component C7	C7	1	45580688	-	48	C2(Carbamidomethyl); C8(Carbamidomethyl)	2	626.241	1251.47	0.8	17.94
GEPFIR	complement component C7	C7	1	45580688	-	36	-	2	359.698	718.389	1.53	24.16
GGGAGFISGLSYLELDNPAGNK	complement component C7	C7	1	45580688	4.59	69	-	2	1069.03	2137.06	0.49	60.08
GGGAGFISGLSYLELDNPAGNKR	complement component C7	C7	1	45580688	5.05	55	-	3	765.059	2293.16	1.73	55.89
GQSISVTSIRPcAAETQ	complement component C7	C7	1	45580688	5.49	74	C12(Carbamidomethyl)	2	902.948	1804.89	1.45	31.98
HTSTEHTSSSR	complement component C7	C7	1	45580688	-	50	-	2	615.279	1229.55	0.43	12.23
IAcVLPVLMDGIQSHPQKPFYTVGEK	complement component C7	C7	1	45580688	4.98	39	C3(Carbamidomethyl)	4	732.636	2927.52	1.78	56.59
IAcVLPVLmDGIQSHPQKPFYTVGEK	complement component C7	C7	1	45580688	5.12	42	C3(Carbamidomethyl); M9(Oxidation)	4	736.635	2943.52	1.93	56.73
ILPLTVcK	complement component C7	C7	1	45580688	-	54	C7(Carbamidomethyl)	2	472.286	943.565	0.41	46
KVFSGDGK	complement component C7	C7	1	45580688	-	39	-	2	419.227	837.447	0.78	16.53
LIDQYGTHYLQSGSLGGEYR	complement component C7	C7	1	45580688	7.35	118	-	3	753.036	2257.09	2.48	42.54
LKQNDFNSVEEK	complement component C7	C7	1	45580688	4.77	71	-	2	725.864	1450.72	1.95	20.87
LLEPHcFPLSLVPTEFcPSPPALK	complement component C7	C7	1	45580688	6.52	43	C6(Carbamidomethyl); C17(Carbamidomethyl)	3	917.145	2749.42	4.47	76.45
LSGNVLSYTFQVK	complement component C7	C7	1	45580688	4.66	80	-	2	728.397	1455.79	1.74	55.39
LTPLYELVK	complement component C7	C7	1	45580688	-	47	-	2	538.323	1075.64	-0.79	43.97
mHVLHcQGR	complement component C7	C7	1	45580688	3.67	37	M1(Oxidation); C6(Carbamidomethyl)	3	385.184	1153.54	1.84	15.96
MPYEcGPSLDVcAQDER	complement component C7	C7	1	45580688	5.56	99	C5(Carbamidomethyl); C12(Carbamidomethyl)	2	1013.92	2026.83	-0.99	52.15
mPYEcGPSLDVcAQDER	complement component C7	C7	1	45580688	5.09	130	M1(Oxidation); C5(Carbamidomethyl); C12(Carbamidomethyl)	2	1021.92	2042.82	-0.88	32.67
NVVYTcNEGYSLIGNPVAR	complement component C7	C7	1	45580688	5.32	123	C6(Carbamidomethyl)	2	1063.52	2126.03	0.65	45.53
QKLTPLYELVK	complement component C7	C7	1	45580688	-	52	-	2	666.401	1331.8	1.57	38.26
QNDFNSVEEK	complement component C7	C7	1	45580688	3.65	75	-	2	605.273	1209.54	0.9	21
RILPLTVcK	complement component C7	C7	1	45580688	3.39	38	C8(Carbamidomethyl)	2	550.336	1099.67	-0.08	43.57
RLIDQYGTHYLQSGSLGGEYR	complement component C7	C7	1	45580688	2.86	-	-	3	805.07	2413.19	2.22	58.71
RPScDIDKPPPNIELTGNGYNELTGQFR	complement component C7	C7	1	45580688	7.55	80	C4(Carbamidomethyl)	3	1063.52	3188.55	0.65	49.65
RSVAVYGQYGGQPcVGNAFETQScEPTR	complement component C7	C7	1	45580688	5.4	77	C14(Carbamidomethyl); C24(Carbamidomethyl)	3	1040.14	3118.42	1.51	38.15
RYSAWAESVTNLPQVIK	complement component C7	C7	1	45580688	4.69	70	-	3	654.686	1962.04	-0.81	56.38
ScVGETTESTQcEDEELEHLR	complement component C7	C7	1	45580688	6.39	144	C2(Carbamidomethyl); C12(Carbamidomethyl)	3	837.022	2509.05	2	66.23
SLVcNGDSDcDEDSADEDR	complement component C7	C7	1	45580688	5.14	122	C4(Carbamidomethyl); C10(Carbamidomethyl)	2	1079.89	2158.78	0.96	23.84
SREcNNPPPSGGGR	complement component C7	C7	1	45580688	3.85	71	C4(Carbamidomethyl)	2	742.837	1484.67	0.14	14.53
SSGWHFVVK	complement component C7	C7	1	45580688	3.9	51	-	2	523.774	1046.54	-0.15	28.14
SVAVYGQYGGQPcVGNAFETQScEPTR	complement component C7	C7	1	45580688	4.1	89	C13(Carbamidomethyl); C23(Carbamidomethyl)	2	1481.66	2962.31	1.43	44.82
SYTSHTNEIHK	complement component C7	C7	1	45580688	4.51	63	-	2	658.814	1316.62	-1.39	17.64
VFSGDGK	complement component C7	C7	1	45580688	-	40	-	1	709.352	709.352	0.85	17.61
VFSGDGKDFYR	complement component C7	C7	1	45580688	3.45	73	-	3	430.875	1290.61	0.13	26.64
VLFYVDSEK	complement component C7	C7	1	45580688	-	59	-	2	550.287	1099.57	-0.2	55.16
VLFYVDSEKLK	complement component C7	C7	1	45580688	-	45	-	2	670.879	1340.75	2.87	35.57
VTVScSGGMSLEGPSAFLcGSSLK	complement component C7	C7	1	45580688	4.52	94	C5(Carbamidomethyl); C19(Carbamidomethyl)	2	1216.07	2431.13	-0.06	55.94
VTVScSGGmSLEGPSAFLcGSSLK	complement component C7	C7	1	45580688	4.93	116	C5(Carbamidomethyl); M9(Oxidation); C19(Carbamidomethyl)	3	816.382	2447.13	2.26	50.37
WLVGEMHcQK	complement component C7	C7	1	45580688	3.61	38	C8(Carbamidomethyl)	3	429.873	1287.61	6.2	27.51
WLVGEmHcQK	complement component C7	C7	1	45580688	-	32	M6(Oxidation); C8(Carbamidomethyl)	2	652.303	1303.6	4.75	22.48
YSAWAESVTNLPQVIK	complement component C7	C7	1	45580688	4.16	64	-	2	903.478	1805.95	3.17	60.93
AIDEDcSQYEPIPGSQK	complement component C8 alpha chain	C8A	1	4557389	5.45	93	C6(Carbamidomethyl)	2	968.931	1936.85	-2.69	27.93
AKmESLGITSR	complement component C8 alpha chain	C8A	1	4557389	-	63	M3(Oxidation)	2	604.817	1208.63	-2.93	18.25
ALDQYLmEFNAcR	complement component C8 alpha chain	C8A	1	4557389	3.58	72	M7(Oxidation); C12(Carbamidomethyl)	2	823.87	1646.73	1.82	47.75
ALDQYLMEFNAcR	complement component C8 alpha chain	C8A	1	4557389	4.58	81	C12(Carbamidomethyl)	2	815.875	1630.74	4.85	76.8
AMAVEDIISR	complement component C8 alpha chain	C8A	1	4557389	3.17	85	-	1	1104.57	1104.57	0.27	38.15
[truncated: 4,334 more rows]
