# Supplementary material for: Proteomic analysis of human osteoarthritis synovial fluid
Source: Clin Proteomics. 2014 Feb 17;11(1):6. doi: 10.1186/1559-0275-11-6 (PMC3942106; doi:10.1186/1559-0275-11-6)
Supplement: Additional file 5 — A list of proteins identified by lectin affinity enrichment. This table includes a list of all the proteins identified by lectin affinity enrichment along with protein accession, gene symbol, protein description and post-translational modifications obtained from HPRD. [file 1559-0275-11-6-S5.xlsx]

## Sheet: Sheet1
Balakrishnan et al., 2014. Proteomic analysis of human osteoarthritis synovial fluid
Additional file 5. A complete list of proteins identifed from lectin affinity chromatography
Protein accession	Gene symbol	Protein description	Post-translational modifications
gi21071030	A1BG	Alpha-1-B glycoprotein	Disulfide Bridge, Glycosylation
gi66932947	A2M	Alpha-2-macroglobulin	Proteolytic Cleavage, Glycosylation, Phosphorylation
gi33667044	ABI3BP	ABI gene family, member 3 (NESH) bindingprotein	Glycosylation
gi256017257	ACAN	Aggrecan 1	Proteolytic Cleavage, Glycosylation
gi63055057	ACTBL2	Actin, beta-like 2	Phosphorylation
gi316659409	ACTG1	Actin, gamma 1	Phosphorylation, Glutathionylation, Acetylation
gi56788359	ADAMTSL4	ADAMTS-like 4	Glycosylation
gi4757760	ADIPOQ	Adiponectin, C1Q and collagen domain containing	Glycosylation, Hydroxylation
gi4501987	AFM	Afamin	Glycosylation
gi4557287	AGT	Angiotensinogen (serine (or cysteine) proteinaseinhibitor, clade A (alpha-1 antiproteinase, antitrypsin), member 8)	Glycosylation, Proteolytic Cleavage
gi156523970	AHSG	Alpha-2-HS-glycoprotein	Disulfide Bridge, Phosphorylation, Glycosylation, Proteolytic Cleavage
gi4502027	ALB	Albumin	Phosphorylation, Acetylation, Disulfide Bridge, Glycation, Proteolytic Cleavage
gi4502067	AMBP	Alpha-1-microglobulin/bikunin precursor	Glycosylation, Proteolytic Cleavage
gi6912604	ANP32C	Acidic (leucine-rich) nuclear phosphoprotein32 family, member C	-
gi157266300	ANPEP	Alanyl (membrane) aminopeptidase(aminopeptidase N, aminopeptidase M, microsomal aminopeptidase, CD13, p150)	Phosphorylation, Glycosylation
gi71773480	AOX1	Aldehyde oxidase 1	-
gi4502133	APCS	Amyloid P component, serum	Phosphorylation, Glycosylation, Disulfide Bridge
gi4557321	APOA1	Apolipoprotein A-I	Phosphorylation
gi4502149	APOA2	Apolipoprotein A-II	Proteolytic Cleavage, Phosphorylation
gi71773110	APOA4	Apolipoprotein A-IV	Phosphorylation
gi105990532	APOB	Apolipoprotein B (including Ag(x) antigen)	Phosphorylation, Palmitoylation, Glycosylation, Disulfide Bridge, Acetylation
gi4502157	APOC1	Apolipoprotein C-I	-
gi32130518	APOC2	Apolipoprotein C-II	Proteolytic Cleavage
gi4557323	APOC3	Apolipoprotein C-III	Glycosylation, Phosphorylation
gi4502161	APOC4	Apolipoprotein C-IV	Glycosylation
gi4502163	APOD	Apolipoprotein D	Disulfide Bridge, Glycosylation
gi4557325	APOE	Apolipoprotein E	Glycosylation, Proteolytic Cleavage, Glycation, Phosphorylation
gi4502165	APOF	Apolipoprotein F	Glycosylation
gi153266841	APOH	Apolipoprotein H (beta-2-glycoprotein I)	Disulfide Bridge, Glycosylation, Proteolytic Cleavage
gi211938442	APOL1	Apolipoprotein L, 1	Phosphorylation
gi22091452	APOM	Apolipoprotein M	Disulfide Bridge, Glycosylation
gi148762963	ARMC2	Armadillo repeat containing 2	Phosphorylation
gi155030185	ASUN	Asunder, spermatogenesis regulator homolog (Drosophila)	-
gi66730421	ATP13A5	ATPase type 13A5	-
gi333440461	ATRN	Attractin	Glycosylation, Phosphorylation
gi21536468	AXL	AXL receptor tyrosine kinase	Phosphorylation
gi4502337	AZGP1	Alpha-2-glycoprotein 1, zinc	Glycosylation, Disulfide Bridge
gi4502343	B3GALNT1	UDP-Gal:betaGlcNAc beta1,3-galactosyltransferase, polypeptide 3	-
gi4557351	BCHE	Butyrylcholinesterase	Glycosylation
gi87299628	BOD1L1	Family with sequence similarity 44, member A	Phosphorylation, Acetylation
gi4557373	BTD	Biotinidase	Glycosylation
gi7705753	C1QA	Complement component 1, q subcomponent, alphapolypeptide	Glycosylation
gi87298828	C1QB	Complement component 1, q subcomponent, betapolypeptide	-
gi166235903	C1QC	Complement component 1, q subcomponent, gammapolypeptide	-
gi66347875	C1R	Complement component 1, r subcomponent	Disulfide Bridge, Glycosylation, Proteolytic Cleavage, Phosphorylation
gi289547636	C1RL	Complement component 1, r subcomponent-like	Phosphorylation, Glycosylation
gi41393602	C1S	Complement component 1, s subcomponent	Disulfide Bridge, Glycosylation
gi14550407	C2	Complement component 2	Glycosylation
gi24308201	C20orf3	Chromosome 20 open reading frame 3	Glycosylation
gi115298678	C3	Complement component 3	Proteolytic Cleavage, Disulfide Bridge, Glycosylation, Phosphorylation
gi67190748	C4A	Complement component 4A	Glycosylation, Sulfation, Phosphorylation
gi178557739	C4B	Complement component 4B	-
gi4502503	C4BPA	Complement component 4 binding protein, alpha	Glycosylation
gi62912462	C4BPB	Complement component 4 binding protein, beta	Glycosylation
gi38016947	C5	Complement component 5	Phosphorylation, Glycosylation
gi169636415	C6	Complement component 6	Glycosylation, Disulfide Bridge, Phosphorylation
gi45580688	C7	Complement component 7	Glycosylation
gi4557389	C8A	Complement component 8, alpha polypeptide	Phosphorylation, Glycosylation
gi4557391	C8B	Complement component 8, beta polypeptide	Glycosylation, Phosphorylation
gi166197660	C8G	Complement component 8, gamma polypeptide	Disulfide Bridge
gi4502511	C9	Complement component 9	Disulfide Bridge, Glycosylation, Phosphorylation
gi148762978	C9orf172	Chromosome 9 open reading frame 172	Phosphorylation
gi51093861	CARD10	Caspase recruitment domain family, member 10	-
gi227430303	CD109	CD109 antigen (Gov platelet alloantigens)	Phosphorylation, Glycosylation
gi4557417	CD14	CD14 antigen	Glycosylation
gi344179112	CD163	CD163 antigen	Phosphorylation, Proteolytic Cleavage, Glycosylation
gi321400142	CD44	CD44 antigen (homing function and Indian bloodgroup system)	Phosphorylation, Dephosphorylation, Proteolytic Cleavage, Glycosylation
gi10835143	CD55	Decay accelerating factor for complement (CD55,Cromer blood group system)	Phosphorylation, Glycosylation, Glycosyl phosphatidyl inositol GPI
gi5174411	CD5L	CD5 antigen-like (scavenger receptor cysteinerich family)	-
gi88758613	CD93	Complement component 1, q subcomponent,receptor 1	Phosphorylation
gi166362713	CDH5	Cadherin 5, type 2, VE-cadherin (vascularepithelium)	Phosphorylation, Glycosylation
gi7656967	CELSR1	Cadherin, EGF LAG seven-pass G-type receptor 1(flamingo homolog, Drosophila)	Phosphorylation
gi67782358	CFB	B-factor, properdin	Glycosylation, Glycation
gi62739186	CFH	Complement factor H	Glycosylation
gi54792787	CFHR2	Complement factor H-related 2	Glycosylation
gi320089550	CFHR3	Complement factor H-related 3	-
gi13540563	CFHR4	Complement factor H-related 4	Phosphorylation
gi119392081	CFHR5	Complement factor H-related 5	-
gi144226251	CFI	I factor (complement)	Glycosylation
gi27894376	CHI3L1	Chitinase 3-like 1 (cartilage glycoprotein-39)	-
gi192449445	CHL1	Cell adhesion molecule with homology to L1CAM(close homolog of L1)	Phosphorylation, Glycosylation
gi156627579	CILP	Cartilage intermediate layer protein, nucleotidepyrophosphohydrolase	-
gi4758012	CLEC3B	C-type lectin domain family 3, member B	Disulfide Bridge, Glycosylation
gi42740907	CLTC	Clathrin, heavy polypeptide (Hc)	Phosphorylation, Acetylation, S-Nitrosylation
gi21071039	CLU	Clusterin (complement lysis inhibitor, SP-40,40,sulfated glycoprotein 2, testosterone-repressed prostate message 2,apolipoprotein J)	Phosphorylation, Glycosylation, Disulfide Bridge
gi110349772	CNDP1	Carnosine dipeptidase 1 (metallopeptidase M20family)	Glycosylation,
gi48762934	COL1A1	Collagen, type I, alpha 1	Phosphorylation, Proteolytic Cleavage
gi4502951	COL1A2	Collagen, type I, alpha 2	Phosphorylation
gi240255535	COL3A1	Collagen, type III, alpha 1 (Ehlers-Danlossyndrome type IV, autosomal dominant)	Phosphorylation
gi40217843	COL6A3	Collagen, type VI, alpha 3	Phosphorylation, Glycosylation
gi190885499	COMP	Cartilage oligomeric matrix protein	-
gi4557485	COX5A	Cytochrome c oxidase subunit Va	Phosphorylation,
gi126273569	CP	Ceruloplasmin (ferroxidase)	Proteolytic Cleavage, Phosphorylation, Glycosylation
gi189027090	CPB2	Carboxypeptidase B2 (plasma, carboxypeptidase U)	Proteolytic Cleavage, Glycosylation
gi4503011	CPEB4	Cytoplasmic polyadenylation element bindingprotein 4	Phosphorylation
gi256217721	CPN1	Carboxypeptidase N, polypeptide 1, 50kD	-
gi4885153	CPN2	Carboxypeptidase N, polypeptide 2, 83kD	Glycosylation
gi330688397	CRKL	v-crk sarcoma virus CT10 oncogene homolog(avian)-like	Phosphorylation
gi27262659	CRTAC1	Cartilage acidic protein 1	Phosphorylation
gi4503107	CSF1R	Colony stimulating factor 1 receptor, formerlyMcDonough feline sarcoma viral (v-fms) oncogene homolog	Phosphorylation, Glycosylation
gi116534900	CST3	Cystatin C (amyloid angiopathy and cerebralhemorrhage)	Proteolytic Cleavage, Phosphorylation
gi16751921	DBH	Dopamine beta-hydroxylase (dopaminebeta-monooxygenase)	Disulfide Bridge, Glycosylation
gi324120908	DCD	Dermcidin	Acetylation
gi16933557	DCDC5	Doublecortin domain containing 5	-
gi9506931	DCHS1	Dachsous 1 (Drosophila)	-
gi40548389	DDX56	DEAD (Asp-Glu-Ala-Asp) box polypeptide 56	Phosphorylation
gi289802997	DKK3	Dickkopf homolog 3 (Xenopus laevis)	-
gi221316614	DNAI2	Dynein, axonemal, intermediate polypeptide 2	-
gi86788015	ECM1	Extracellular matrix protein 1	Glycosylation,
gi7657058	EFEMP1	EGF-containing fibulin-like extracellularmatrix protein 1	-
gi4503509	EIF2B2	Eukaryotic translation initiation factor 2B,subunit 2 beta, 39kDa	Phosphorylation,
gi84043963	EIF3A	Eukaryotic translation initiation factor 3,subunit 10 theta, 150/170kDa	Phosphorylation, Acetylation
gi22538470	EIF5B	Eukaryotic translation initiation factor 5B	Phosphorylation, Acetylation
gi4503625	EOMES	Eomesodermin homolog (Xenopus laevis)	-
gi145275213	F10	Coagulation factor X	Carboxylation, Glycosylation
gi119395709	F12	Coagulation factor XII (Hageman factor)	Glycosylation, Proteolytic Cleavage
gi110611237	F13A1	Coagulation factor XIII, A1 polypeptide	Glycosylation
gi4503635	F13B	Coagulation factor XIII, B polypeptide	Glycosylation
gi105990535	F2	Coagulation factor II (thrombin)	Carboxylation, Glycosylation, Proteolytic Cleavage, Phosphorylation
gi16933540	F5	Coagulation factor V (proaccelerin, labile factor)	Phosphorylation, Proteolytic Cleavage, Glycosylation
gi34734066	FAP	Fibroblast activation protein, alpha	Glycosylation
gi34734062	FBLN1	Fibulin 1	Glycosylation, Phosphorylation
gi281485550	FBN1	Fibrillin 1 (Marfan syndrome)	Glycosylation
gi154146262	FCGBP	Fc fragment of IgG binding protein	Glycosylation
gi8051586	FCN2	Ficolin (collagen/fibrinogen domain containinglectin) 2 (hucolin)	-
gi27754776	FCN3	Ficolin (collagen/fibrinogen domain containing)3 (Hakata antigen)	Glycosylation
gi58331240	FETUB	Fetuin B	Glycosylation
gi11761629	FGA	Fibrinogen, A alpha polypeptide	Proteolytic Cleavage, Phosphorylation, Glycosylation, Disulfide Bridge
gi70906435	FGB	Fibrinogen, B beta polypeptide	Glycosylation
gi13994345	FGFBP2	Fibroblast growth factor binding protein 2	-
gi70906437	FGG	Fibrinogen, gamma polypeptide	Sulfation, Glycosylation
gi121114304	FLT3	Fms-related tyrosine kinase 3	Phosphorylation
gi47132553	FN1	Fibronectin 1	Phosphorylation, Glycosylation, Transglutamination
gi167466190	FOXP3	Forkhead box P3	-
gi5901956	FSTL1	Follistatin-like 1	Phosphorylation, Glycosylation
gi32483410	GC	Group-specific component (vitamin D bindingprotein)	Glycosylation
gi4503987	GGH	Gamma-glutamyl hydrolase (conjugase,folylpolygammaglutamyl hydrolase)	Glycosylation
gi29550838	GOLM1	Golgi phosphoprotein 2	Glycosylation, Phosphorylation
gi291190772	GP1BA	Glycoprotein Ib (platelet), alpha polypeptide	Phosphorylation, Glycosylation, Sulfation
gi29171717	GPLD1	Glycosylphosphatidylinositol specificphospholipase D1	Glycosylation, Phosphorylation
gi74048422	GPR126	G protein-coupled receptor 126	Proteolytic Cleavage, Phosphorylation, Glycosylation
gi4504165	GSN	Gelsolin (amyloidosis, Finnish type)	Disulfide Bridge, Phosphorylation, Proteolytic Cleavage, Myristoylation, Acetylation
gi5174449	H1FX	H1 histone family, member X	Acetylation, Phosphorylation
gi52145310	H6PD	Hexose-6-phosphate dehydrogenase (glucose1-dehydrogenase)	-
gi295054188	HABP2	Hyaluronan binding protein 2	-
gi4504345	HBA2	Hemoglobin, alpha 2	Proteolytic Cleavage, Acetylation
gi4504349	HBB	Hemoglobin, beta	Phosphorylation, Glycation, Methylation, S-Nitrosylation, Acetylation
gi4504383	HGFAC	HGF activator	Proteolytic Cleavage, Glycosylation
gi10800138	HIST1H2BD	Histone 1, H2bd	Acetylation
gi4826762	HP	Haptoglobin	Glycosylation, Proteolytic Cleavage
gi45580723	HPR	Haptoglobin-related protein	Glycosylation
gi11321561	HPX	Hemopexin	Disulfide Bridge, Glycosylation
gi4504489	HRG	Histidine-rich glycoprotein	Disulfide Bridge, Glycosylation
gi4506141	HTRA1	Protease, serine, 11 (IGF binding)	-
gi167466198	ICAM1	Intercellular adhesion molecule 1 (CD54), humanrhinovirus receptor	Phosphorylation, Glycosylation
gi4826772	IGFALS	Insulin-like growth factor binding protein,acid labile subunit	Glycosylation
gi62243068	IGFBP3	Insulin-like growth factor binding protein 3	Phosphorylation, Proteolytic Cleavage, Glycosylation
gi11321593	IGFBP6	Insulin-like growth factor binding protein 6	Glycosylation
gi21489959	IGJ	Immunoglobulin J polypeptide, linker protein forimmunoglobulin alpha and mu polypeptides	Glycosylation
gi13399298	IGLL1	Immunoglobulin lambda-like polypeptide 1	Phosphorylation
gi295986608	IGLL5	Immunoglobulin lambda-like polypeptide 5	-
gi119395738	INSR	Insulin receptor	Phosphorylation, Dephosphorylation, Glycosylation
gi5031809	ISLR	Immunoglobulin superfamily containingleucine-rich repeat	-
gi19743823	ITGB1	Integrin, beta 1 (fibronectin receptor, betapolypeptide, antigen CD29 includes MDF2, MSK12)	Glucuronosyl transfer, Glycosylation, Phosphorylation, Acetylation
gi4504777	ITGB7	Integrin, beta 7	Phosphorylation
gi156119625	ITIH1	Inter-alpha (globulin) inhibitor H1	Disulfide Bridge, Glycosylation, Phosphorylation
gi70778918	ITIH2	Inter-alpha (globulin) inhibitor H2	Glycosylation, Disulfide Bridge, Phosphorylation
gi133925809	ITIH3	Inter-alpha (globulin) inhibitor H3	Phosphorylation, Proteolytic Cleavage, Glycosylation
gi31542984	ITIH4	Inter-alpha (globulin) inhibitor H4 (plasmaKallikrein-sensitive glycoprotein)	Glycosylation
gi90093355	JHDM1D	Jumonji C domain-containing histone demethylase 1 homolog D (S. cerevisiae)	Phosphorylation
gi11321597	KDR	Kinase insert domain receptor (a type IIIreceptor tyrosine kinase)	Phosphorylation
gi149274646	KIAA1614	KIAA1614	Phosphorylation
gi30794488	KIF27	Kinesin family member 27	Phosphorylation
gi148005039	KIT	v-kit Hardy-Zuckerman 4 feline sarcoma viraloncogene homolog	Phosphorylation, Dephosphorylation, Glycosylation
gi78191798	KLKB1	Kallikrein B, plasma (Fletcher factor) 1	Disulfide Bridge, Glycosylation, Proteolytic Cleavage
gi4504893	KNG1	Kininogen 1	Proteolytic Cleavage, Disulfide Bridge, Glycosylation, Phosphorylation
gi119395750	KRT1	Keratin 1 (epidermolytic hyperkeratosis)	Phosphorylation
gi195972866	KRT10	Keratin 10 (epidermolytic hyperkeratosis;keratosis palmaris et plantaris)	Acetylation, Phosphorylation, Glycosylation
gi15431310	KRT14	Keratin 14 (epidermolysis bullosa simplex,Dowling-Meara, Koebner)	Phosphorylation
gi47132620	KRT2	Keratin 2A (epidermal ichthyosis bullosa ofSiemens)	Phosphorylation, Glycosylation
gi119395754	KRT5	Keratin 5 (epidermolysis bullosa simplex,Dowling-Meara/Kobner/Weber-Cockayne types)	Phosphorylation
gi5031839	KRT6A	Keratin 6A	-
gi55956899	KRT9	Keratin 9 (epidermolytic palmoplantarkeratoderma)	Phosphorylation
gi119466532	LAMA2	Laminin, alpha 2 (merosin, congenital musculardystrophy)	Phosphorylation, Acetylation, Glycosylation
gi112380628	LAMP1	Lysosomal-associated membrane protein 1	Glycosylation, Disulfide Bridge, Phosphorylation
gi4504957	LAMP2	Lysosomal-associated membrane protein 2	Glycosylation, Proteolytic Cleavage, Phosphorylation
gi31652249	LBP	Lipopolysaccharide binding protein	-
gi4557892	LCAT	Lecithin-cholesterol acyltransferase	Glycosylation, Disulfide Bridge
gi167614506	LCP1	Lymphocyte cytosolic protein 1 (L-plastin)	Phosphorylation, Acetylation
gi4504981	LGALS1	Lectin, galactoside-binding, soluble, 1(galectin 1)	Acetylation, S-Nitrosylation, Phosphorylation
gi5031863	LGALS3BP	Lectin, galactoside-binding, soluble, 3binding protein	Phosphorylation, Glycosylation
gi5803023	LMAN2	Lectin, mannose-binding 2	Phosphorylation, Glycosylation
gi341914926	LOC100134256	Ig heavy chain V-III region VH26-like	-
gi341915168	LOC100287723	Ig kappa chain V-I region Walker-like	-
gi341914862	LOC100291917	Uncharacterized LOC100291917	-
gi341915156	LOC100652743	Ig kappa chain V-III region VH-like	-
gi341913933	LOC100653084	Uncharacterized LOC100653084	-
gi341914298	LOC100653194	Signal-regulatory protein beta-1 isoform 3-like	-
gi341914409	LOC100653210	Ig kappa chain V-III region VG-like	-
gi341915780	LOC401847	Ig heavy chain V-III region VH26-like	-
gi341913937	LOC642131	Putative V-set and immunoglobulin domain-containing protein 6-like	-
gi116292750	LPA	Lipoprotein, Lp(a)	Proteolytic Cleavage
gi16418467	LRG1	Leucine-rich alpha-2-glycoprotein 1	Glycosylation
gi126012562	LRP1	Low density lipoprotein-related protein 1(alpha-2-macroglobulin receptor)	Phosphorylation, Proteolytic Cleavage, Glycosylation
gi223029424	LSG1	Large subunit GTPase 1 homolog (S. cerevisiae)	Phosphorylation
gi261337173	LTBP1	Latent transforming growth factor beta bindingprotein 1	Phosphorylation, Glycosylation
gi4557733	LTBP2	Latent transforming growth factor beta bindingprotein 2	-
gi4505047	LUM	Lumican	Sulfation, Glycosylation
gi40549451	LYVE1	Extracellular link domain containing 1	Phosphorylation, Glycosylation
gi21264357	MASP1	Mannan-binding lectin serine protease 1 (C4/C2activating component of Ra-reactive factor)	Glycosylation
gi21264363	MASP2	Mannan-binding lectin serine protease 2	-
gi71274107	MCAM	Melanoma cell adhesion molecule	Phosphorylation, Glycosylation
gi145701025	MEGF8	EGF-like-domain, multiple 4	Glycosylation
gi66932918	MERTK	c-mer proto-oncogene tyrosine kinase	Phosphorylation, Glycosylation
gi189217853	MMP2	Matrix metalloproteinase 2 (gelatinase A, 72kDagelatinase, 72kDa type IV collagenase)	Phosphorylation, Proteolytic Cleavage
gi4505217	MMP3	Matrix metalloproteinase 3 (stromelysin 1,progelatinase)	-
gi110624774	MRC2	Mannose receptor, C type 2	-
gi13027604	MRPS34	Mitochondrial ribosomal protein S34	-
gi205277383	MST1	Macrophage stimulating 1 (hepatocyte growthfactor-like)	Proteolytic Cleavage, Glycosylation, Disulfide Bridge
gi94721354	MTHFD2	Methylenetetrahydrofolate dehydrogenase (NADP+dependent) 2, methenyltetrahydrofolate cyclohydrolase	Phosphorylation, Acetylation
gi257471027	MUC4	Mucin 4, tracheobronchial	Glycosylation, Phosphorylation
gi139948432	MXRA5	Matrix-remodelling associated 5	Phosphorylation
gi290656011	NEO1	Neogenin homolog 1 (chicken)	Glycosylation
gi158937236	NPEPPS	Aminopeptidase puromycin sensitive	Phosphorylation
gi66864913	NRP1	Neuropilin 1	Glycosylation, Phosphorylation
gi17136143	OLFM1	Olfactomedin 1	Glycosylation
gi167857790	ORM1	Orosomucoid 1	Glycosylation, Disulfide Bridge
gi4505529	ORM2	Orosomucoid 2	Glycosylation, Disulfide Bridge
gi270288820	OSMR	Oncostatin M receptor	Phosphorylation
gi119943100	PCCB	Propionyl Coenzyme A carboxylase, betapolypeptide	-
gi157653329	PCOLCE	Procollagen C-endopeptidase enhancer	Disulfide Bridge, Proteolytic Cleavage
gi166795301	PCYOX1	Prenylcysteine oxidase 1	Phosphorylation, Glycosylation
gi308387374	PDE4D	Phosphodiesterase 4D, cAMP-specific(phosphodiesterase E3 dunce homolog, Drosophila)	Phosphorylation
gi148368962	PEAK1	NKF3 kinase family member	-
gi156616294	PGLYRP2	Peptidoglycan recognition protein 2	Glycosylation
gi312434019	PI16	Protease inhibitor 16	-
gi31377806	PIGR	Polymeric immunoglobulin receptor	Phosphorylation, Glycosylation
gi4505881	PLG	Plasminogen	Proteolytic Cleavage, Glycosylation, Phosphorylation, Disulfide Bridge
gi5453914	PLTP	Phospholipid transfer protein	Disulfide Bridge, Phosphorylation, Glycosylation
gi40255005	PLXDC2	Plexin domain containing 2	Phosphorylation, Glycosylation
gi19923106	PON1	Paraoxonase 1	Glycosylation
gi209863011	POSTN	Periostin, osteoblast specific factor	Phosphorylation, Glycosylation
gi189181724	PRG4	Proteoglycan 4	Phosphorylation, Glycosylation
gi192447438	PROS1	Protein S (alpha)	Proteolytic Cleavage, Glycosylation
gi4506121	PROZ	Protein Z, vitamin K-dependent plasmaglycoprotein	Glycosylation
gi156938331	PRPF39	PRP39 pre-mRNA processing factor 39 homolog(yeast)	Acetylation
gi83281200	PRTG	Protogenin homolog	-
gi32171249	PTGDS	Prostaglandin D2 synthase 21kDa (brain)	Glycosylation
gi194097398	PTPRG	Protein tyrosine phosphatase, receptor type, G	Phosphorylation, Glycosylation
gi148728160	PTPRJ	Protein tyrosine phosphatase, receptor type, J	Phosphorylation, Glycosylation
gi209413730	PVR	Poliovirus receptor	Phosphorylation, Glycosylation
gi162809334	PZP	Pregnancy-zone protein	Proteolytic Cleavage, Disulfide Bridge, Phosphorylation, Glycosylation
gi13325075	QSOX1	Quiescin Q6	Phosphorylation, Glycosylation
gi38201682	RNASE1	Ribonuclease, RNase A family, 1 (pancreatic)	Glycosylation, Disulfide Bridge
gi4885583	ROCK1	Rho-associated, coiled-coil containing proteinkinase 1	Phosphorylation, Acetylation
gi4506591	RPE65	Retinal pigment epithelium-specific protein 65kDa	-
gi4759050	RPS6KA3	Ribosomal protein S6 kinase, 90kDa,polypeptide 3	Phosphorylation
gi5902016	RTN4	Reticulon 4	Phosphorylation, Acetylation
gi4506773	S100A9	S100 calcium binding protein A9 (calgranulin B)	Phosphorylation
gi68160947	SCG2	Secretogranin II (chromogranin C)	Phosphorylation
gi262206315	SELL	Selectin L (lymphocyte adhesion molecule 1)	Glycosylation
gi148277018	SEPP1	Selenoprotein P, plasma, 1	Glycosylation, Phosphorylation
gi189163528	SERPINA1	Serine (or cysteine) proteinase inhibitor,clade A (alpha-1 antiproteinase, antitrypsin), member 1	Proteolytic Cleavage, Glycosylation, S-Nitrosylation, Phosphorylation
gi7705879	SERPINA10	Serine (or cysteine) proteinase inhibitor,clade A (alpha-1 antiproteinase, antitrypsin), member 10	Glycosylation, Phosphorylation
gi50659080	SERPINA3	Serine (or cysteine) proteinase inhibitor,clade A (alpha-1 antiproteinase, antitrypsin), member 3	Glycosylation, Proteolytic Cleavage
gi21361302	SERPINA4	Serine (or cysteine) proteinase inhibitor,clade A (alpha-1 antiproteinase, antitrypsin), member 4	Glycosylation
gi194018472	SERPINA5	Serine (or cysteine) proteinase inhibitor,clade A (alpha-1 antiproteinase, antitrypsin), member 5	Proteolytic Cleavage, Glycosylation
gi73858564	SERPINA6	Serine (or cysteine) proteinase inhibitor,clade A (alpha-1 antiproteinase, antitrypsin), member 6	Glycosylation
gi205277441	SERPINA7	Serine (or cysteine) proteinase inhibitor,clade A (alpha-1 antiproteinase, antitrypsin), member 7	Glycosylation
gi4502261	SERPINC1	Serine (or cysteine) proteinase inhibitor,clade C (antithrombin), member 1	Glycosylation, Disulfide Bridge, Proteolytic Cleavage, Phosphorylation
gi73858566	SERPIND1	Serine (or cysteine) proteinase inhibitor,clade D (heparin cofactor), member 1	Proteolytic Cleavage, Glycosylation, Sulfation, Phosphorylation
gi39725934	SERPINF1	Serine (or cysteine) proteinase inhibitor,clade F (alpha-2 antiplasmin, pigment epithelium derived factor), member 1	Glycosylation
gi260064050	SERPINF2	Serine (or cysteine) proteinase inhibitor,clade F (alpha-2 antiplasmin, pigment epithelium derived factor), member 2	Proteolytic Cleavage, Transglutamination, Disulfide Bridge, Glycosylation, Sulfation
gi73858568	SERPING1	Serine (or cysteine) proteinase inhibitor,clade G (C1 inhibitor), member 1, (angioedema, hereditary)	Proteolytic Cleavage, Glycosylation, Disulfide Bridge
gi170784838	SFRP4	Secreted frizzled-related protein 4	-
gi226371613	SHBG	Sex hormone-binding globulin	Phosphorylation, Glycosylation
gi118582275	SOD3	Superoxide dismutase 3, extracellular	Glycation, Glycosylation,
gi5902112	SOX30	SRY (sex determining region Y)-box 30	-
gi190341024	SPARCL1	SPARC-like 1 (mast9, hevin)	Phosphorylation, Glycosylation
gi217416352	SPHKAP	SPHK1 interactor, AKAP domain containing	-
gi305410878	SSC5D	Scavenger receptor cysteine rich domain containing (5 domains)	-
gi71834868	SUN3	Sad1 and UNC84 domain containing 3	-
gi50658061	TBC1D1	TBC1 (tre-2/USP6, BUB2, cdc16) domain family,member 1	Phosphorylation
gi4557871	TF	Transferrin	Phosphorylation, Glycosylation
gi189458817	TFRC	Transferrin receptor (p90, CD71)	Phosphorylation, Glycosylation, Disulfide Bridge, Palmitoylation
gi4507467	TGFBI	Transforming growth factor, beta-induced, 68kDa	-
gi31543806	THBS4	Thrombospondin 4	-
gi4507509	TIMP1	Tissue inhibitor of metalloproteinase 1(erythroid potentiating activity, collagenase inhibitor)	Glycosylation
gi4507511	TIMP2	Tissue inhibitor of metalloproteinase 2	-
gi262399371	TMEM201	Transmembrane protein 201	Phosphorylation
gi153946395	TNC	Tenascin C (hexabrachion)	Phosphorylation, Glycosylation
gi26051243	TNFAIP6	Tumor necrosis factor, alpha-induced protein6	Phosphorylation
gi188528648	TNXB	Tenascin XB	Phosphorylation, Glycosylation
gi11068135	TTLL1	Tubulin tyrosine ligase-like family, member 1	-
gi4507725	TTR	Transthyretin (prealbumin, amyloidosis type I)	Glycosylation
gi28372497	UBR1	Ubiquitin protein ligase E3 component n-recognin1	Phosphorylation
gi88702793	VASN	Vasorin	Phosphorylation, Glycosylation
gi18201909	VCAM1	Vascular cell adhesion molecule 1	Glycosylation
gi187607300	VCAN	Versican	Phosphorylation, Proteolytic Cleavage
gi88853069	VTN	Vitronectin (serum spreading factor, somatomedin B, complement S-protein)	Phosphorylation, Sulfation, Glycosylation, Disulfide Bridge
		-
